# Supplementary material for: Identification of target genes for spermatogenic cell-specific KRAB transcription factor ZFP819 in a male germ cell line
Source: Cell Biosci. 2017 Jan 3;7:4. doi: 10.1186/s13578-016-0132-4 (PMC5209904; doi:10.1186/s13578-016-0132-4)
Supplement: Supplementary file 1 — Additional file 1: Table S1. List of primers used in this study. Table S2. Downregulated genes by ZFP819 using microarray analysis. Table S3. Promoter sites bound by ZFP819 using ChIP-chip analysis. [file 13578_2016_132_MOESM1_ESM.xlsx]

## Sheet: Table S1
Table S1. List of primers used in this study
Oligo name	Orientation	Sequence (5' 3')	Purpose	Product Size(bp)
Zfp819-F	Forward	CTT GGT ACC ATG GCT GCT GAC ATG	RT-PCR	1800
	Reverse	GAG CGG CCG CAT AGG GTT CTC ACC AG	RT-PCR
T6b(pro)	Forward	CCG AGC TCC CAG GGG ATC	Promoter assay	1017
	Reverse	CAG ATC TCG AGT CCT GCT CTC TC	Promoter assay
T6b(pro)-N	Forward	ATA GGT ACC GGG GTG GGG CTG	Promoter assay	866
T6b(pro)-B	Reverse	TAA GAG CTC CAC CCC GTC TC	Promoter assay	151
Ax11(pro)	Forward	ATA GGT ACC AGC TGG GGA GAG TAA G	Promoter assay	731
	Reverse	TAA GAG CTC CGG CCG CGT TTG	Promoter assay
Ax11(pro)-N	Forward	ATA GGT ACC ATC CCA TCC AAG ATG	Promoter assay	510
Ax11(pro)-B	Reverse	TAA GAG CTC CCT GGG AAA AGG AC	Promoter assay	221
T6b-CP-1	Forward	TGA ACA GAG CCA GGA AGG	ChIP-PCR	259
	Reverse	AGG TGT GCA GTG GAG ATG	ChIP-PCR
T6b-CP-2	Forward	GTT CTC TGC TGA CTG GCC	ChIP-PCR	401
	Reverse	GAG CCT CCC ATT CCA AGC	ChIP-PCR
T6b-CP-3	Forward	AGT GCG GAC AGT GGA AGC	ChIP-PCR	235
	Reverse	CAG CAG AGA ACC AAG GGC	ChIP-PCR
Ax11-CP-1	Forward	GCC TAA ATG TGA GCT GGG	ChIP-PCR	297
	Reverse	CCA GCT CAC ATT TAG GCA CC	ChIP-PCR
Ax11-CP-2	Forward	GAT CCT GTG CAG TCT TCC G	ChIP-PCR	180
	Reverse	GGC ACC TCC TTC CAG ATG	ChIP-PCR
Ax11-CP-3	Forward	GAG CAA GCA GAC CAC ACC	ChIP-PCR	348
	Reverse	GGC ACC TCC TTC CAG ATG	ChIP-PCR
T6b-q	Forward	GGG AGA AGT AGA GGA AGA AAG C	qRT-PCR, RT-PCR	119
	Reverse	CCC TTT CTT GCT CCT TCT CTT G	qRT-PCR, RT-PCR
Ax11-q	Forward	CCT CCA ATG ACC TAT CCT GG	qRT-PCR, RT-PCR	159
	Reverse	GTC AAA TCC AGA AGC AGC AG	qRT-PCR, RT-PCR
Erc1-Q	Forward	GGA AGT GCT CGA TCA GTA GG	qRT-PCR	144
	Reverse	ACT GCC ACC TCC AAC ACT G	qRT-PCR
R121-Q	Forward	GGG TTC TAC AGT GAG TCG G	qRT-PCR	168
	Reverse	GCA CCA GCC TCG AAT ACA G	qRT-PCR
Rlim-Q	Forward	AGA GCA TCG GAG AAC CAG AG	qRT-PCR	181
	Reverse	ACC TAA CAA CTC CGG TCC AG	qRT-PCR
Sf3-Q	Forward	AGT TGG GAT CAG GCA GAG AC	qRT-PCR	139
	Reverse	CAG GTG TAT GAC TCG GTG	qRT-PCR
Mt-Q	Forward	CAT CAC AGT TAC CAC CGA GC	qRT-PCR	176
	Reverse	AGC CTC CTC CAT TGA CAG	qRT-PCR
Ct-Q	Forward	AAA CCT TCA CGG AGA CGG AG	qRT-PCR	174
	Reverse	GGT GAT GAT GGT TCC TCT CC	qRT-PCR
Dy-Q	Forward	TAT GCG AAG AAG AAG CGG CG	qRT-PCR	108
	Reverse	GTA GTC GTG GTT GTC GTC	qRT-PCR
It-Q	Forward	GCA GCA GCC AGA GAA GAA AC	qRT-PCR	180
	Reverse	CGC TCT TTC CTC TCC TGC TC	qRT-PCR
pcGFP-F- KpnI	Forward	CTT GGT ACC ATG GTG AGC AAG G	MTT assay	717
pcGFP-R-NotI	Reverse	GAG CGG CCG CCT TGT ACA GCT C	MTT assay

## Sheet: Table S2
Table S2. 118 downregulated genes by ZFP819 using microarray analysis
Gene symbol	Description	Expression level	P-value	Gene symbol	Description	Expression level	P-value
Prpf38a	PRP38 pre-mRNA processing factor 38 (yeast) domain containing A	0.289	0.0429	Vti1a	Vesicle transport through interaction with t-SNAREs 1A	0.587	0.0496
Scube2	Signal peptide, CUB domain, EGF-like 2	0.318	0.0492	Tsga10	Testis specific 10	0.589	0.0471
Tnrc6b	Trinucleotide repeat containing 6b	0.32	0.0134	Rnf157	Ring finger protein 157	0.59	0.0459
Nckipsd	NCK interacting protein with SH3 domain	0.34	0.0413	Sf3b1	Splicing factor 3b, subunit 1	0.59	0.0452
Arhgef40	Rho guanine nucleotide exchange factor (GEF) 40	0.379	0.0209	Zfp654	Zinc finger protein 654	0.59	0.0426
Arid5b	AT rich interactive domain 5B (MRF1-like)	0.38	0.0431	Erc1	ELKS/RAB6-interacting/CAST family member 1	0.594	0.0336
Ren1	Renin 1 structural	0.392	0.0091	Kctd9	Potassium channel tetramerisation domain containing 9	0.596	0.0448
Jmjd4	Jumonji domain containing 4	0.42	0.0496	Fbxw11	F-box and WD-40 domain protein 11	0.603	0.0263
Mfsd6l	Major facilitator superfamily domain containing 6-like	0.426	0.0467	Tmem260	Transmembrane protein 260	0.609	0.0244
Robo1	Roundabout guidance receptor 1	0.427	0.0428	Amt	Aminomethyltransferase	0.609	0.0362
Birc3	Baculoviral IAP repeat-containing 3	0.432	0.0363	Klhl12	Kelch-like 12	0.61	0.0247
Hcar2	Hydroxycarboxylic acid receptor 2	0.455	0.0297	Fto	Fat mass and obesity associated	0.61	0.0276
Fam222b	Family with sequence similarity 222, member B	0.455	0.0341	Stab1	Stabilin 1	0.61	0.0496
Ccdc93	Coiled-coil domain containing 93	0.459	0.0296	Stc2	Stanniocalcin 2	0.615	0.0328
Camsap3	Calmodulin regulated spectrin-associated protein family, member 3	0.466	0.0363	Fam161b	Family with sequence similarity 161, member B	0.617	0.0365
6330408A02Rik	RIKEN cDNA 6330408A02 gene	0.468	0.0325	Eya3	EYA transcriptional coactivator and phosphatase 3	0.618	0.0387
Anxa11	Annexin A11	0.47	0.0469	Napg	N-ethylmaleimide sensitive fusion protein attachment protein gamma	0.619	0.0472
6530437J22Rik	RIKEN cDNA 6530437J22 gene	0.48	0.0496	Flt3l	FMS-like tyrosine kinase 3 ligand	0.625	0.047
Tnni3	Troponin I, cardiac 3	0.488	0.0371	Slc27a4	Solute carrier family 27 (fatty acid transporter), member 4	0.626	0.0384
Slc25a22	Solute carrier family 25 (mitochondrial carrier, glutamate), member 22	0.492	0.033	Gpr89	G protein-coupled receptor 89	0.632	0.0335
Ctsh	Cathepsin H	0.495	0.0305	Itsn1	Intersectin 1 (SH3 domain protein 1A)	0.633	0.047
Maz	MYC-associated zinc finger protein (purine-binding transcription factor)	0.498	0.0488	Ablim1	Actin-binding LIM protein 1	0.633	0.0221
Thsd4	Thrombospondin, type I, domain containing 4	0.501	0.0411	Enoph1	Enolase-phosphatase 1	0.636	0.0287
Parvb	Parvin, beta	0.505	0.0455	Rab5c	RAB5C, member RAS oncogene family	0.637	0.0078
Gm10638	Predicted gene 10638	0.507	0.0482	Bcl2l11	BCL2-like 11 (apoptosis facilitator)	0.638	0.0303
Cbx7	Chromobox 7	0.509	0.0202	Slc35g2	Solute carrier family 35, member G2	0.639	0.0281
Dpp4	Dipeptidylpeptidase 4	0.513	0.0345	St6galnac2	ST6 (alpha-N-acetyl-neuraminyl-2,3-beta-galactosyl-1,3)-N-acetylgalactosaminide alpha-2,6-sialyltransferase 2	0.639	0.0364
Smek1	SMEK homolog 1, suppressor of mek1 (Dictyostelium)	0.516	0.0435	Cspg4	Chondroitin sulfate proteoglycan 4	0.64	0.0482
Mtdh	Metadherin	0.518	0.0452	Dnase1l2	Deoxyribonuclease 1-like 2	0.64	0.032
Ppp1r12b	Protein phosphatase 1, regulatory (inhibitor) subunit 12B	0.52	0.0351	U2af2	U2 small nuclear ribonucleoprotein auxiliary factor (U2AF) 2	0.648	0.0149
Hectd1	HECT domain containing 1	0.537	0.0375	Gm16223	Predicted gene 16223	0.648	0.036
Als2	Amyotrophic lateral sclerosis 2 (juvenile)	0.542	0.0387	Prr7	Proline rich 7 (synaptic)	0.654	0.0131
Amy1	Amylase 1, salivary	0.552	0.0161	Scaper	S phase cyclin A-associated protein in the ER	0.654	0.0461
Fgf11	Fibroblast growth factor 11	0.554	0.0472	Pxt1	Peroxisomal, testis specific 1	0.582	0.0368
Inpp5k	Inositol polyphosphate 5-phosphatase K	0.556	0.0401	Vti1a	Vesicle transport through interaction with t-SNAREs 1A	0.587	0.0496
Ccl25	Chemokine (C-C motif) ligand 25	0.564	0.0352	Tsga10	Testis specific 10	0.589	0.0478
Dis3l2	DIS3 like 3'-5' exoribonuclease 2	0.581	0.0226	Zfp62	Zinc finger protein 62	0.672	0.0409
Cdk17	Cyclin-dependent kinase 17	0.581	0.0488	Top1	Topoisomerase (DNA) I	0.675	0.0413
Ccdc173	Coiled-coil domain containing 173	0.58	0.0437	Gabbr1	Gamma-aminobutyric acid (GABA) B receptor, 1	0.671	0.0387
2310030G06Rik	RIKEN cDNA 2310030G06 gene	0.676	0.0456	Rtn2	Reticulon 2 (Z-band associated protein)	0.727	0.0424
Neurl3	Neuralized E3 ubiquitin protein ligase 3	0.678	0.036	Fxr2	Fragile X mental retardation, autosomal homolog 2	0.728	0.041
Tmem74b	Transmembrane protein 74B	0.679	0.0259	Ssbp2	Single-stranded DNA binding protein 2	0.729	0.0455
Setd5	SET domain containing 5	0.685	0.0144	Msrb2	Methionine sulfoxide reductase B2	0.73	0.0453
1700105P06Rik	Expressed sequence AI846148	0.685	0.0383	Wscd2	WSC domain containing 2	0.73	0.0458
Eml3	Echinoderm microtubule associated protein like 3	0.689	0.0284	Gfm2	G elongation factor, mitochondrial 2	0.733	0.0442
Chn1	chimerin 1	0.69	0.0319	Srpr	Signal recognition particle receptor ('docking protein')	0.734	0.0423
Brdt	Bromodomain, testis-specific	0.693	0.0494	Rnf121	Ring finger protein 121	0.736	0.0347
Gtf2h1	General transcription factor II H, polypeptide 1	0.693	0.0393	Piga	Phosphatidylinositol glycan anchor biosynthesis, class A	0.74	0.0487
Lpp	LIM domain containing preferred translocation partner in lipoma	0.697	0.0374	Rbbp6	Retinoblastoma binding protein 6	0.742	0.0385
Dyrk1b	Dual-specificity tyrosine-(Y)-phosphorylation regulated kinase 1b	0.705	0.0259	Gfod2	Glucose-fructose oxidoreductase domain containing 2	0.742	0.0374
Adamts5	A disintegrin-like and metallopeptidase (reprolysin type) with thrombospondin type 1 motif, 5 (aggrecanase-2)	0.71	0.0423	Tnfrsf12a	Tumor necrosis factor receptor superfamily, member 12a	0.744	0.0376
Ate1	Arginyltransferase 1	0.711	0.0492	Marf1	Meiosis arrest female 1	0.747	0.0351
Ndufv3	NADH dehydrogenase (ubiquinone) flavoprotein 3	0.715	0.0477	Rprl2	Ribonuclease P RNA-like 2	0.747	0.0425
Rnd1	Rho family GTPase 1	0.718	0.0289	Mospd1	Motile sperm domain containing 1	0.75	0.0495
Gm21992	Predicted gene 21992	0.723	0.0462	Rnmtl1	RNA methyltransferase like 1	0.753	0.0444
Chmp1a	Charged multivesicular body protein 1A	0.724	0.0464	Dlg4	Discs, large homolog 4 (Drosophila)	0.762	0.0478
Rcor2	REST corepressor 2	0.726	0.0499	Cmtm7	CKLF-like MARVEL transmembrane domain containing 7	0.766	0.0484

## Sheet: Table S3
Table S3. 1011 promoter sites bound by ZFP819 using ChIP-chip analysis
Gene symbol	Description	Chr.	Start-Stop	Log Ratio	Gene symbol	Description	Chr.	Start-Stop	Log Ratio
Tbx2	T-box 2	Chr11	85643398-85643450	4.821	Vpreb3	Pre-B lymphocyte gene 3	Chr10	75408617-75408668	3.254
Odf3b	Outer dense fiber of sperm tails 3B	Chr15	89209830-89209877	4.819	Usp2	Ubiquitin specific peptidase 2	Chr9	43891570-43891629	3.218
Tbx2	T-box 2	Chr11	85643520-85643566	4.577	Tmprss9	Transmembrane protease, serine 9	Chr10	80342293-80342340	3.216
Krt27	Keratin 27	Chr11	99215544-99215603	4.321	Dcxr	Dicarbonyl L-xylulose reductase	Chr11	120589963-120590014	3.211
Padi1	Peptidyl arginine deiminase, type I	Chr4	140405129-140405179	4.298	Ccnd2	Cyclin D2	Chr6	127101700-127101753	3.177
Arhgef10l	Rho guanine nucleotide exchange factor (GEF) 10-like	Chr4	140221831-140221875	4.175	Ryk	Receptor-like tyrosine kinase	Chr9	102734302-102734350	3.175
Nr2f2	Nuclear receptor subfamily 2, group F, member 2	Chr7	77514909-77514968	3.921	Ccnjl	Cyclin J-like	Chr11	43339357-43339416	3.161
Kctd15	Potassium channel tetramerisation domain containing 15	Chr7	35438051-35438110	3.8655	Celsr3	Cadherin, EGF LAG seven-pass G-type receptor 3	Chr9	108727682-108727726	3.139
Zic2	Zinc finger protein of the cerebellum 2	Chr14	122872731-122872777	3.707	5730409E04Rik	RIKEN cDNA 5730409E04Rik gene	Chr4	126284214-126284273	3.119
Cyp26a1	CytoChrome P450, family 26, subfamily a, polypeptide 1	Chr19	37771324-37771374	3.655	Masp2	Mannan-binding lectin serine peptidase 2	Chr4	147976319-147976378	3.116
Prkcz	Protein kinase C, zeta	Chr4	154738509-154738568	3.641	Hes5	Hairy and enhancer of split 5 (Drosophila)	Chr4	154333097-154333145	3.112
Cort	Cortistatin	Chr4	148502037-148502087	3.623	Fezf2	Fez family zinc finger 2	Chr14	13179417-13179465	3.104
Nr2f1	Nuclear receptor subfamily 2, group F, member 1	Chr13	78341697-78341756	3.59	Dazap2	DAZ associated protein 2	Chr15	100444155-100444200	3.104
Tcfl5	Transcription factor-like 5 (basic helix-loop-helix)	Chr2	180378496-180378555	3.563	Slc6a18	Solute carrier family 6 (neurotransmitter transporter), member 18	Chr13	73818102-73818147	3.092
Dcst1	DC-STAMP domain containing 1	Chr3	89169597-89169646	3.562	Cxcl16	Chemokine (C-X-C motif) ligand 16	Chr11	70276924-70276974	3.089
Aqp12	Aquaporin 12	Chr1	94902473-94902526	3.559	Pou6f1	POU domain, class 6, transcription factor 1	Chr15	100418512-100418559	3.087
Fam101a	Family with sequence similarity 101, member A	Chr5	125481179-125481223	3.536	Prss23	Protease, serine 23	Chr7	96667024-96667077	3.071
Adar	Adenosine deaminase, RNA-specific	Chr3	89533801-89533860	3.524	Odf3b	Outer dense fiber of sperm tails 3B	Chr15	89210031-89210082	3.064
Alx4	Aristaless-like homeobox 4	Chr2	93481949-93481998	3.477	Cyp26a1	CytoChrome P450, family 26, subfamily a, polypeptide 1	Chr19	37770239-37770298	3.05
Tnrc6b	Trinucleotide repeat containing 6b	Chr15	80627090-80627149	3.455	4931409K22Rik	RIKEN cDNA 4931409K22 gene	Chr5	24061264-24061316	3.049
Pim3	Proviral integration site 3	Chr15	88691573-88691617	3.425	Asph	Aspartate-beta-hydroxylase	Chr4	9573571-9573630	3.048
Calca	Calcitonin/calcitonin-related polypeptide, alpha	Chr7	121781893-121781947	3.411	Il4i1	Interleukin 4 induced 1	Chr7	52089720-52089770	3.047
Nxph3	Neurexophilin 3	Chr11	95378227-95378275	3.41	Cyp26a1	CytoChrome P450, family 26, subfamily a, polypeptide 1	Chr19	37771099-37771149	3.044
Cic	Capicua transcriptional repressor	Chr7	26065167-26065212	3.39	Mat1a	Methionine adenosyltransferase I, alpha	Chr14	41918306-41918352	3.033
Syngr1	Synaptogyrin 1	Chr15	79921502-79921549	3.375	Nkx2-1	NK2 homeobox 1	Chr12	57637666-57637717	3.028
Mpped1	Metallophosphoesterase domain containing 1	Chr15	83609139-83609186	3.361	Arhgap25	Rho GTPase activating protein 25	Chr6	87483219-87483278	3.027
Pgls	6-phosphogluconolactonase	Chr8	74113559-74113604	3.345	Ccbl1	Cysteine conjugate-beta lyase 1	Chr2	30062394-30062441	3.021
Tekt4	Tektin 4	Chr17	25606240-25606293	3.318	Synj2	Synaptojanin 2	Chr17	5940071-5940118	3.016
Usp2	Ubiquitin specific peptidase 2	Chr9	43891732-43891776	3.317	Ryk	Receptor-like tyrosine kinase	Chr9	102734416-102734475	3.007
Tbx2	T-box 2	Chr11	85643144-85643194	3.316	Nr2f1	Nuclear receptor subfamily 2, group F, member 1	Chr13	78341557-78341616	2.999
Fam84a	Family with sequence similarity 84, member A	Chr12	14159153-14159207	3.31	Lzts2	Leucine zipper, putative tumor suppressor 2	Chr19	45089160-45089206	2.998
Otos	Otospiralin	Chr1	94546889-94546948	3.307	Pdzrn4	PDZ domain containing RING finger 4	Chr15	92226115-92226174	2.991
Slc6a18	Solute carrier family 6 (neurotransmitter transporter), member18	Chr13	73818262-73818306	3.298	Ccnd2	Cyclin D2	Chr6	127101586-127101638	2.972
Krt74	Keratin 74	Chr15	101594746-101594805	3.29	Zic2	Zinc finger protein of the cerebellum 2	Chr14	122873152-122873201	2.962
5730409E04Rik	RIKEN cDNA 5730409E04Rik gene	Chr4	126283605-126283659	3.281	Cyp26a1	CytoChrome P450, family 26, subfamily a, polypeptide 1	Chr19	37771638-37771688	2.953
Noxa1	NADPH oxidase activator 1	Chr2	24954150-24954194	3.256	Adcy1	Adenylate cyclase 1	Chr11	6962308-6962367	2.948
Gdnf	Glial cell line derived neurotrophic factor	Chr15	7758303-7758359	2.943	Prickle3	Prickle planar cell polarity protein 3	ChrX	7235441-7235493	2.726
Evl	Ena-vasodilator stimulated phosphoprotein	Chr12	109792479-109792523	2.931	Fam18a (Tvp23a)	Trans-golgi network vesicle protein 23A	Chr16	10449666-10449714	2.725
Dhrs13	Dehydrogenase/reductase (SDR family) member 13	Chr11	77845627-77845671	2.929	Spats1	Spermatogenesis associated, serine-rich 1	Chr17	45613895-45613947	2.725
Aqp12	Aquaporin 12	Chr1	94901945-94902000	2.916	Tmprss9	Transmembrane protease, serine 9	Chr10	80342470-80342529	2.724
Nkx6-2	NK6 homeobox 2	Chr7	146768976-146769035	2.91	Zap70	Zeta-chain (TCR) associated protein kinase	Chr1	36816995-36817039	2.72
Prickle3	Prickle planar cell polarity protein 3	ChrX	7234871-7234930	2.91	Adcy1	Adenylate cyclase 1	Chr11	6961950-6962009	2.714
Tekt4	Tektin 4	Chr17	25606118-25606164	2.904	Gfi1b	Growth factor independent 1B	Chr2	28477515-28477567	2.706
Kctd15	Potassium channel tetramerisation domain containing 15	Chr7	35438432-35438491	2.9	Il4i1	Interleukin 4 induced 1	Chr7	52089550-52089605	2.698
S1pr5	Sphingosine-1-phosphate receptor 5	Chr9	21055023-21055081	2.872	Sox5	SRY (sex determining region Y)-box 5	Chr6	144158470-144158529	2.698
Celsr3	Cadherin, EGF LAG seven-pass G-type receptor 3	Chr9	108727797-108727844	2.835	Anxa11	Annexin A11	Chr14	26660626-26660685	2.687
Col6a1	Collagen, type VI, alpha 1	Chr10	76189702-76189756	2.831	Dnmt3l	DNA (cytosine-5-)-methyltransferase 3-like	Chr10	77504417-77504464	2.687
Tnrc6b	Trinucleotide repeat containing 6b	Chr15	80627225-80627284	2.829	Plec	Plectin	Chr15	76041429-76041476	2.684
Alx4	Aristaless-like homeobox 4	Chr2	93482119-93482178	2.827	Lzts2	Leucine zipper, putative tumor suppressor 2	Chr19	45089863-45089907	2.683
Sstr5	Somatostatin receptor 5	Chr17	25637599-25637655	2.826	Padi1	Peptidyl arginine deiminase, type I	Chr4	140403907-140403966	2.681
Stra8	Stimulated by retinoic acid gene 8	Chr6	34870059-34870103	2.825	Tubb1	Tubulin, beta 1 class VI	Chr2	174275677-174275736	2.68
Prtn3	Proteinase 3	Chr10	79340217-79340267	2.822	Capn11	Calpain 11	Chr17	45796507-45796566	2.675
Foxn4	Forkhead box N4	Chr5	114724889-114724947	2.815	Evl	Ena-vasodilator stimulated phosphoprotein	Chr12	109790870-109790929	2.67
Evl	Ena-vasodilator stimulated phosphoprotein	Chr12	109791254-109791313	2.815	Fam84a	Family with sequence similarity 84, member A	Chr12	14159300-14159344	2.67
Id1	Inhibitor of DNA binding 1	Chr2	152560197-152560256	2.811	Ky	Kyphoscoliosis peptidase	Chr9	102405617-102405661	2.666
Pnmal1	PNMA-like 1	Chr7	17544922-17544974	2.79	Ano4	Anoctamin 4	Chr10	88720745-88720795	2.66
Fam65a	Family with sequence similarity 65, member A	Chr8	108128908-108128952	2.787	Kcnj1	Potassium inwardly-rectifying channel, subfamily J, member 1	Chr9	32176983-32177037	2.66
Slc6a9	Solute carrier family 6 (neurotransmitter transporter, glycine), member 9	Chr4	117506710-117506764	2.778	Tsen54	tRNA splicing endonuclease subunit 54	Chr11	115675745-115675804	2.657
Sbf1	SET binding factor 1	Chr15	89145916-89145960	2.777	Megf6	Multiple EGF-like-domains 6	Chr4	153542066-153542125	2.646
Clcn2	Chloride channel, voltage-sensitive 2	Chr16	20717117-20717165	2.773	Coro1c	Coronin, actin binding protein 1C	Chr5	114361557-114361601	2.634
Prickle3	Prickle planar cell polarity protein 3	ChrX	7235145-7235204	2.772	Gp9	Glycoprotein 9 (platelet)	Chr6	87726598-87726643	2.626
Alppl2	Alkaline phosphatase, placental-like 2	Chr1	88988572-88988631	2.769	Prss23	Protease, serine 23	Chr7	96666892-96666951	2.624
Fam18a (Tvp23a)	Trans-golgi network vesicle protein 23A	Chr16	10449796-10449855	2.766	A3galt2	Alpha 1,3-galactosyltransferase 2 (isoglobotriaosylceramide synthase)	Chr4	128433738-128433797	2.622
Adamts7	A disintegrin-like and metallopeptidase (reprolysin type) with thrombospondin type 1 motif, 7	Chr9	90057121-90057172	2.764	Glt6d1	Glycosyltransferase 6 domain containing 1	Chr2	25673135-25673188	2.612
Mknk2	MAP kinase-interacting serine/threonine kinase 2	Chr10	80134986-80135033	2.762	Ctrl	Chymotrypsin-like	Chr8	108459251-108459300	2.598
Gpr146	G protein-coupled receptor 146	Chr5	139857325-139857384	2.75	Fam165b (Smim11)	Small integral membrane protein 11	Chr16	92301206-92301265	2.598
Eomes	Eomesodermin	Chr9	118385699-118385754	2.747	Il4i1	Interleukin 4 induced 1	Chr7	52089944-52090003	2.596
Asph	Aspartate-beta-hydroxylase	Chr4	9573689-9573748	2.744	Prickle3	Prickle planar cell polarity protein 3	ChrX	7235016-7235075	2.595
Tmem121	Transmembrane protein 121	Chr12	114423586-114423634	2.741	Zfp42	Zinc finger protein 42	Chr8	44392584-44392639	2.593
Cyp26a1	CytoChrome P450, family 26, subfamily a, polypeptide 1	Chr19	37770088-37770146	2.738	Mtap6	Microtubule-associated protein 6	Chr7	106415159-106415218	2.579
Oaf	Out at first homolog	Chr9	43049307-43049366	2.727	Syngr3	Synaptogyrin 3	Chr17	24829853-24829904	2.578
Fam78a	Family with sequence similarity 78, member A	Chr2	31941199-31941247	2.577	Ucma	Upper zone of growth plate and cartilage matrix associated	Chr2	4897038-4897084	2.482
Zic2	Zinc finger protein of the cerebellum 2	Chr14	122872592-122872643	2.576	Zic2	Zinc finger protein of the cerebellum 2	Chr14	122874005-122874051	2.479
Bsnd	Bartter syndrome, infantile, with sensorineural deafness (Barttin)	Chr4	106167647-106167706	2.572	Aqp12	Aquaporin 12	Chr1	94902808-94902854	2.476
Ankrd61	Ankyrin repeat domain 61	Chr5	144658609-144658663	2.568	Dicer1	Dicer 1, ribonuclease type III	Chr12	105990591-105990640	2.463
Fezf2	Fez family zinc finger 2	Chr14	13179550-13179597	2.567	Gdnf	Glial cell line derived neurotrophic factor	Chr15	7758140-7758190	2.462
Sstr5	Somatostatin receptor 5	Chr17	25637472-25637520	2.563	Slc13a5	Solute carrier family 13 (sodium-dependent citrate transporter), member 5	Chr11	72080620-72080664	2.459
Slc9a3r2	Solute carrier family 9 (sodium/hydrogen exchanger), member 3 regulator 2	Chr17	24787469-24787518	2.552	Cib3	Calcium and integrin binding family member 3	Chr8	74736849-74736896	2.458
Atp1b2	ATPase, Na+/K+ transporting, beta 2 polypeptide	Chr11	69422528-69422581	2.551	Mapk12	Mitogen-activated protein kinase 12	Chr15	88971788-88971837	2.458
Hes5	Hairy and enhancer of split 5 (Drosophila)	Chr4	154332964-154333008	2.55	Gprc5a	G protein-coupled receptor, family C, group 5, member A	Chr6	135013512-135013571	2.456
Alg13	Asparagine-linked glycosylation 13	ChrX	140750386-140750435	2.55	Bhlha15	Basic helix-loop-helix family, member a15	Chr5	144949218-144949277	2.45
Cib3	Calcium and integrin binding family member 3	Chr8	74737729-74737778	2.543	Elf3	E74-like factor 3	Chr1	137155618-137155666	2.446
Id1	Inhibitor of DNA binding 1	Chr2	152560479-152560538	2.54	Gp9	Glycoprotein 9 (platelet)	Chr6	87726453-87726506	2.445
Wfdc1	WAP four-disulfide core domain 1	Chr8	122188068-122188118	2.54	Cldn4	Claudin 4	Chr5	135423254-135423313	2.44
Nxph3	Neurexophilin 3	Chr11	95378536-95378587	2.539	Spats1	Spermatogenesis associated, serine-rich 1	Chr17	45614062-45614121	2.434
Crispld2	Cysteine-rich secretory protein LCCL domain containing 2	Chr8	122513961-122514017	2.539	Lgals12	Lectin, galactose binding, soluble 12	Chr19	7682059-7682118	2.428
Gtf2f1	General transcription factor IIF, polypeptide 1	Chr17	57154071-57154122	2.537	Hoxb13	Homeobox B13	Chr11	96055640-96055684	2.424
Nkx6-2	NK6 homeobox 2	Chr7	146768880-146768932	2.531	S1pr5	Sphingosine-1-phosphate receptor 5	Chr9	21056087-21056136	2.416
2016-09-09	Septin 9	Chr11	117124898-117124949	2.528	Lgals12	Lectin, galactose binding, soluble 12	Chr19	7682174-7682220	2.41
Dbx1	Developing brain homeobox 1	Chr7	56892714-56892773	2.525	Cic	Capicua transcriptional repressor	Chr7	26064880-26064936	2.407
Adamts7	A disintegrin-like and metallopeptidase (reprolysin type) with thrombospondin type 1 motif, 7	Chr9	90057497-90057556	2.524	Otos	Otospiralin	Chr1	94547037-94547090	2.405
Id1	Inhibitor of DNA binding 1	Chr2	152560356-152560408	2.522	Ffar3	Free fatty acid receptor 3	Chr7	31641209-31641263	2.405
Ankrd13d	Ankyrin repeat domain 13 family, member D	Chr19	4283692-4283736	2.521	Gdf2	Growth differentiation factor 2	Chr14	34752225-34752280	2.403
Rfx8	Regulatory factor X 8	Chr1	39778271-39778319	2.521	Hmga2	High mobility group AT-hook 2	Chr10	119915048-119915107	2.401
Gipc2	GIPC PDZ domain containing family, member 2	Chr3	151829959-151830013	2.52	Il10ra	Interleukin 10 receptor, alpha	Chr9	45078275-45078319	2.4
Dbx1	Developing brain homeobox 1	Chr7	56892556-56892615	2.51	Myt1	Myelin transcription factor 1	Chr2	181499669-181499728	2.397
Pnmal1	PNMA-like 1	Chr7	17545047-17545091	2.505	Cort	Cortistatin	Chr4	148500952-148501011	2.392
Fam18a (Tvp23a)	Trans-golgi network vesicle protein 23A	Chr16	10449200-10449248	2.501	Adam11	A disintegrin and metallopeptidase domain 11	Chr11	102621361-102621414	2.388
Rpp14	Ribonuclease P 14 subunit	Chr14	8910842-8910901	2.497	Gcm2	Glial cells missing homolog 2 (Drosophila)	Chr13	41207301-41207351	2.388
Gp9	Glycoprotein 9 (platelet)	Chr6	87726306-87726365	2.492	Hoxb13	Homeobox B13	Chr11	96055509-96055553	2.384
2016-09-09	Septin 9	Chr11	117125165-117125215	2.491	Slc22a14	Solute carrier family 22 (organic cation transporter), member 14	Chr9	119101439-119101483	2.373
Olfr463	Olfactory receptor 463	Chr11	87707952-87708011	2.49	Kcnj1	Potassium inwardly-rectifying channel, subfamily J, member 1	Chr9	32177124-32177180	2.371
Dcxr	Dicarbonyl L-xylulose reductase	Chr11	120590176-120590224	2.488	Cdkn2aipnl	CDKN2A interacting protein N-terminal like	Chr11	51778915-51778974	2.365
Pdcd4	Programmed cell death 4	Chr19	53965418-53965477	2.487	Zap70	Zeta-chain (TCR) associated protein kinase	Chr1	36816821-36816874	2.362
Tnfrsf13c	Tumor necrosis factor receptor superfamily, member 13c	Chr15	82056671-82056718	2.486	1700106J16Rik (Ccdc182)	Coiled-coil domain containing 182	Chr11	88107422-88107481	2.36
Tcfl5	Transcription factor-like 5 (basic helix-loop-helix)	Chr2	180377843-180377894	2.485	Ankrd61	Ankyrin repeat domain 61	Chr5	144658760-144658819	2.358
Krt74	Keratin 74	Chr15	101594590-101594645	2.484	Esam	Endothelial cell-specific adhesion molecule	Chr9	37334303-37334362	2.356
E430018J23Rik	RIKEN cDNA E430018J23 gene	Chr7	134538617-134538676	2.355	Tmem121	Transmembrane protein 121	Chr12	114423395-114423439	2.276
Zap70	Zeta-chain (TCR) associated protein kinase	Chr1	36816179-36816232	2.353	Lgi3	Leucine-rich repeat LGI family, member 3	Chr14	70930333-70930380	2.274
Tsx	Testis specific X-linked gene	ChrX	100609499-100609556	2.353	Phf13	PHD finger protein 13	Chr4	151370343-151370387	2.274
Trerf1	Transcriptional regulating factor 1	Chr17	47276024-47276080	2.353	Faim2	Fas apoptotic inhibitory molecule 2	Chr15	99358683-99358732	2.274
Mpped1	Metallophosphoesterase domain containing 1	Chr15	83609705-83609753	2.462	Mpped1	Metallophosphoesterase domain containing 1	Chr15	83609705-83609753	2.462
Esrrb	Estrogen related receptor, beta	Chr12	87700399-87700443	2.342	Esrrb	Estrogen related receptor, beta	Chr12	87700399-87700443	2.342
Dhrs13	Dehydrogenase/reductase (SDR family) member 13	Chr11	77845193-77845242	2.339	Dhrs13	Dehydrogenase/reductase (SDR family) member 13	Chr11	77845193-77845242	2.339
Ppap2c (Plpp2)	Phospholipid phosphatase 2	Chr10	78996999-78997051	2.334	Ppap2c (Plpp2)	Phospholipid phosphatase 2	Chr10	78996999-78997051	2.334
Arvcf	Armadillo repeat gene deleted in velo-cardio-facial syndrome	Chr16	18347634-18347693	2.329	Mapk12	Mitogen-activated protein kinase 12	Chr15	88971956-88972007	2.351
Nkx2-5	NK2 homeobox 5	Chr17	26979386-26979440	2.329	Rya3 (Bpifb3)	BPI fold containing family B, member 3	Chr2	153742145-153742201	2.262
Mpped1	Metallophosphoesterase domain containing 1	Chr15	83609251-83609301	2.329	Nkx2-9	NK2 homeobox 9	Chr12	57716315-57716370	2.26
Nol11	Nucleolar protein 11	Chr11	107051967-107052026	2.323	Gprc5a	G protein-coupled receptor, family C, group 5, member A	Chr6	135013696-135013755	2.26
Mknk2	MAP kinase-interacting serine/threonine kinase 2	Chr10	80135126-80135170	2.322	Gdf7	Growth differentiation factor 7	Chr12	8311618-8311670	2.252
Chrm5	Cholinergic receptor, muscarinic 5	Chr2	112321220-112321279	2.318	Chrm5	Cholinergic receptor, muscarinic 5	Chr2	112321069-112321128	2.251
Sult1a1	Sulfotransferase family 1A, phenol-preferring, member 1	Chr7	133820667-133820722	2.315	Grn	Granulin	Chr11	102289649-102289698	2.244
Fam176a (Eva1a)	Eva-1 homolog A (C. elegans)	Chr6	81989789-81989848	2.315	Faim2	Fas apoptotic inhibitory molecule 2	Chr15	99359063-99359111	2.244
Arhgap25	Rho GTPase activating protein 25	Chr6	87483362-87483421	2.315	Dcxr	Dicarbonyl L-xylulose reductase	Chr11	120590608-120590665	2.241
Gdf7	Growth differentiation factor 7	Chr12	8311751-8311798	2.313	Gipc2	GIPC PDZ domain containing family, member 2	Chr3	151829845-151829895	2.24
Sh3d19	SH3 domain protein D19	Chr3	85887073-85887130	2.313	Slc22a14	Solute carrier family 22 (organic cation transporter), member 14	Chr9	119100937-119100996	2.239
Anxa9	Annexin A9	Chr3	95111810-95111854	2.311	Prtn3	Proteinase 3	Chr10	79340099-79340143	2.236
Hes5	Hairy and enhancer of split 5 (Drosophila)	Chr4	154332840-154332884	2.306	Zfp42	Zinc finger protein 42	Chr8	44392872-44392928	2.232
Gdf2	Growth differentiation factor 2	Chr14	34752079-34752138	2.304	Fam165b(Smim11)	Small integral membrane protein 11	Chr16	92300881-92300940	2.23
Mog	Myelin oligodendrocyte glycoprotein	Chr17	37163231-37163290	2.301	Alg13	Asparagine-linked glycosylation 13	ChrX	140750967-140751026	2.223
E430018J23Rik	RIKEN cDNA E430018J23 gene	Chr7	134538719-134538774	2.297	Gipc2	GIPC PDZ domain containing family, member 2	Chr3	151829622-151829681	2.222
Unc5b	Unc-5 netrin receptor B	Chr10	60296178-60296234	2.296	Dbx1	Developing brain homeobox 1	Chr7	56893781-56893840	2.221
Ky	Kyphoscoliosis peptidase	Chr9	102405769-102405822	2.296	Wbscr17	Williams-Beuren syndrome chromosome region 17 homolog (human)	Chr5	131786130-131786189	2.217
Anxa9	Annexin A9	Chr3	95111665-95111717	2.294	Styx	Serine/threonine/tyrosine interaction protein	Chr14	45969185-45969244	2.217
Kcnip4	Kv channel interacting protein 4	Chr5	49281352-49281411	2.289	Fam82a1 (Rmdn2)	Regulator of microtubule dynamics 2	Chr17	80014059-80014118	2.214
Spock3	Sparc/osteonectin, cwcv and kazal-like domains proteoglycan 3	Chr8	65429808-65429867	2.289	Mapk12	Mitogen-activated protein kinase 12	Chr15	88971466-88971515	2.214
Ryk	Receptor-like tyrosine kinase	Chr9	102734143-102734199	2.289	Ccbl1	Cysteine conjugate-beta lyase 1	Chr2	30063448-30063497	2.209
Tlr12	Toll-like receptor 12	Chr4	128297942-128297998	2.289	Arpc4	Actin related protein 2/3 complex, subunit 4	Chr6	113327987-113328032	2.208
Mapk15	Mitogen-activated protein kinase 15	Chr15	75824015-75824059	2.287	Dcst1	DC-STAMP domain containing 1	Chr3	89170643-89170696	2.207
Olfr463	Olfactory receptor 463	Chr11	87708233-87708291	2.287	Fam65a	Family with sequence similarity 65, member A	Chr8	108128794-108128839	2.206
Esrrb	Estrogen related receptor, beta	Chr12	87700282-87700332	2.282	Rya3 (Bpifb3)	BPI fold containing family B, member 3	Chr2	153740756-153740806	2.206
Olfm1	Olfactomedin 1	Chr2	28045331-28045390	2.281	Zfp42	Zinc finger protein 42	Chr8	44393100-44393159	2.204
Ccnd2	Cyclin D2	Chr6	127101450-127101509	2.279	Styx	Serine/threonine/tyrosine interaction protein	Chr14	45969342-45969401	2.203
Pgam5	Phosphoglycerate mutase family member 5	Chr5	110699849-110699908	2.201	Fabp7	Fatty acid binding protein 7, brain	Chr10	57503740-57503796	2.115
Slc22a14	Solute carrier family 22 (organic cation transporter), member 14	Chr9	119101134-119101193	2.197	Prickle3	Prickle planar cell polarity protein 3	ChrX	7234767-7234819	2.114
Tnrc6b	Trinucleotide repeat containing 6b	Chr15	80628082-80628141	2.196	Dazap2	DAZ associated protein 2	Chr15	100445276-100445320	2.113
Pim3	Proviral integration site 3	Chr15	88692397-88692441	2.196	Col6a1	Collagen, type VI, alpha 1	Chr10	76190556-76190601	2.112
Mtap6	Microtubule-associated protein 6	Chr7	106414796-106414853	2.195	Stra8	Stimulated by retinoic acid gene 8	Chr6	34870778-34870826	2.109
Gp9	Glycoprotein 9 (platelet)	Chr6	87726175-87726234	2.192	Pdzrn4	PDZ domain containing RING finger 4	Chr15	92225835-92225894	2.107
Fam176a\(Eva1a)	Eva-1 homolog A (C. elegans)	Chr6	81989651-81989705	2.185	Krt40	Keratin 40	Chr11	99405732-99405788	2.106
Adar	Adenosine deaminase, RNA-specific	Chr3	89533944-89533990	2.177	Folr4 (Izumo1r)	IZUMO1 receptor, JUNO	Chr9	14708666-14708716	2.106
Coro1c	Coronin, actin binding protein 1C	Chr5	114361427-114361486	2.271	Sip1 (Gemin2)	Gem (nuclear organelle) associated protein 2	Chr12	60114100-60114159	2.106
Ccnjl	Cyclin J-like	Chr11	43339578-43339637	2.267	Sox5	SRY (sex determining region Y)-box 5	Chr6	144158905-144158949	2.104
Unc5b	Unc-5 netrin receptor B	Chr10	60295702-60295749	2.174	Asph	Aspartate-beta-hydroxylase	Chr4	9573059-9573118	2.102
Crispld2	Cysteine-rich secretory protein LCCL domain containing 2	Chr8	122514071-122514130	2.173	Sbpl	Spermine binding protein-like	Chr17	24095339-24095383	2.098
Gnas	GNAS (guanine nucleotide binding protein, alpha stimulating) complex locus	Chr2	174123056-174123112	2.173	Siva1	SIVA1, apoptosis-inducing factor	Chr12	113880721-113880780	2.096
Gpr146	G protein-coupled receptor 146	Chr5	139856290-139856334	2.173	Oaf	Out at first homolog	Chr9	43049903-43049960	2.093
Prtn3	Proteinase 3	Chr10	79340494-79340542	2.172	P2rx5	Purinergic receptor P2X, ligand-gated ion channel, 5	Chr11	72973403-72973459	2.093
Mapk12	Mitogen-activated protein kinase 12	Chr15	88972489-88972541	2.165	Arvcf	Armadillo repeat gene deleted in velo-cardio-facial syndrome	Chr16	18347774-18347818	2.091
Nkx2-5	NK2 homeobox 5	Chr17	26979127-26979171	2.161	Adamts7	A disintegrin-like and metallopeptidase (reprolysin type) with thrombospondin type 1 motif, 7	Chr9	90057344-90057395	2.09
Exosc3	Exosome component 3	Chr4	45334960-45335019	2.161	Rya3 (Bpifb3)	BPI fold containing family B, member 3	Chr2	153741696-153741743	2.088
Plec	Plectin	Chr15	76041658-76041704	2.156	Myt1	Myelin transcription factor 1	Chr2	181499794-181499850	2.085
Eomes	Eomesodermin	Chr9	118385859-118385913	2.156	Fsd2	Fibronectin type III and SPRY domain containing 2	Chr7	88712786-88712839	2.082
Krt40	Keratin 40	Chr11	99405873-99405932	2.153	Mtap6	Microtubule-associated protein 6	Chr7	106415651-106415710	2.082
Cldn4	Claudin 4	Chr5	135423422-135423466	2.152	Sbpl	Spermine binding protein-like	Chr17	24095510-24095561	2.081
9030409G11Rik (Kazn)	kazrin, periplakin interacting protein	Chr4	41767041-141767091	2.151	Rab25	RAB25, member RAS oncogene family	Chr3	88352270-88352317	2.08
Fabp7	Fatty acid binding protein 7, brain	Chr10	57503849-57503908	2.149	Sorbs1	Sorbin and SH3 domain containing 1	Chr19	40527995-40528054	2.063
Gpr1	G protein-coupled receptor 1	Chr1	63263462-63263519	2.148	Pgr15l	G protein-coupled receptor 15-like	ChrX	94267247-94267306	2.062
Ankrd13d	Ankyrin repeat domain 13 family, member D	Chr19	4284042-4284101	2.148	Wdr72	WD repeat domain 72	Chr9	73956995-73957054	2.061
Sycp1	Synaptonemal complex protein 1	Chr3	102740710-102740769	2.148	Kcnip4	Kv channel interacting protein 4	Chr5	49281563-49281620	2.061
Dbx1	Developing brain homeobox 1	Chr7	56893381-56893437	2.147	Akr1b7	Aldo-keto reductase family 1, member B7	Chr6	34361825-34361880	2.06
Fam101a	Family with sequence similarity 101, member A	Chr5	125480871-125480917	2.145	Rya3 (Bpifb3)	BPI fold containing family B, member 3	Chr2	153741906-153741957	2.058
Evx2	Even-skipped homeobox 2	Chr2	74499024-74499083	2.138	Synj2	Synaptojanin 2	Chr17	5940355-5940406	2.057
Gipc2	GIPC PDZ domain containing family, member 2	Chr3	151829087-151829138	2.136	Esrrb	Estrogen related receptor, beta	Chr12	87700129-87700177	2.055
Grn	Granulin	Chr11	102288520-102288579	2.126	Fsd2	Fibronectin type III and SPRY domain containing 2	Chr7	88712549-88712604	2.055
Grn	Granulin	Chr11	102290195-102290254	2.124	Nkx2-9	NK2 homeobox 9	Chr12	57716190-57716249	2.053
Fam78a	Family with sequence similarity 78, member A	Chr2	31941319-31941363	2.124	Tlr12	Toll-like receptor 12	Chr4	128297394-128297445	2.052
Txndc2	Thioredoxin domain containing 2 (spermatozoa)	Chr17	65992686-65992745	2.122	Rims2	Regulating synaptic membrane exocytosis 2	Chr15	39028080-39028139	2.051
Pou6f1	POU domain, class 6, transcription factor 1	Chr15	100418884-100418933	2.116	Ccbl1	Cysteine conjugate-beta lyase 1	Chr2	30062701-30062749	2.048
Pdzrn4	PDZ domain containing RING finger 4	Chr15	92226616-92226672	2.047	Ano4	Anoctamin 4	Chr10	88721398-88721457	1.961
Nkx2-9	NK2 homeobox 9	Chr12	57715230-57715279	2.044	Foxn4	Forkhead box N4	Chr5	114725346-114725403	1.96
Ctbp2	C-terminal binding protein 2	Chr7	40207022-140207081	2.043	Nkx2-1	NK2 homeobox 1	Chr12	57637482-57637526	1.952
Styx	Serine/threonine/tyrosine interaction protein	Chr14	45969022-45969081	2.042	Evx2	Even-skipped homeobox 2	Chr2	74499484-74499543	1.948
Fam101a	Family with sequence similarity 101, member A	Chr5	125480716-125480764	2.04	4632415K11Rik (Tldc1)	TBC/LysM associated domain containing 1	Chr8	122304462-122304508	1.946
Tekt4	Tektin 4	Chr17	25607348-25607392	2.036	Hdac1	Histone deacetylase 1	Chr4	129222143-129222201	1.943
Lgi3	Leucine-rich repeat LGI family, member 3	Chr14	70929697-70929756	2.034	Sstr1	Somatostatin receptor 1	Chr12	59310711-59310765	1.941
Hmga2	High mobility group AT-hook 2	Chr10	119915465-119915510	2.023	Sipa1l1	Signal-induced proliferation-associated 1 like 1	Chr12	83411515-83411574	1.939
Wfdc1	WAP four-disulfide core domain 1	Chr8	122187818-122187875	2.018	Syngr1	Synaptogyrin 1	Chr15	79921148-79921207	1.936
Nkx2-5	NK2 homeobox 5	Chr17	26980032-26980076	2.017	Otos	Otospiralin	Chr1	94548140-94548198	1.933
Ankrd13d	Ankyrin repeat domain 13 family, member D	Chr19	4283853-4283897	2.012	Cdkn2aipnl	CDKN2A interacting protein N-terminal like	Chr11	51778703-51778758	1.933
Hdac1	Histone deacetylase 1	Chr4	129221930-129221974	2.01	Gdf7	Growth differentiation factor 7	Chr12	8311166-8311215	1.931
2010317E24Rik (Sapcd2)	Suppressor APC domain containing 2	Chr2	25227775-25227825	2.009	Myt1	Myelin transcription factor 1	Chr2	181499300-181499359	1.928
Ky	Kyphoscoliosis peptidase	Chr9	102405474-102405533	2.007	Rpp14	Ribonuclease P 14 subunit	Chr14	8910408-8910467	1.926
Wbscr17	Williams-Beuren syndrome chromosome region 17 homolog (human)	Chr5	131786589-131786644	2.006	Sycp1	Synaptonemal complex protein 1	Chr3	102740962-102741021	1.925
Sorbs1	Sorbin and SH3 domain containing 1	Chr19	40528131-40528190	2.005	Pdcd4	Programmed cell death 4	Chr19	53965714-53965773	1.924
Nxph3	Neurexophilin 3	Chr11	95378407-95378460	2.001	Ppap2c (Plpp2)	Phospholipid phosphatase 2	Chr10	78997153-78997207	1.923
Ctbp2	C-terminal binding protein 2	Chr7	140207425-140207476	2.00065	Tnfrsf13c	Tumor necrosis factor receptor superfamily, member 13c	Chr15	82057179-82057232	1.921
Faim2	Fas apoptotic inhibitory molecule 2	Chr15	99358510-99358562	2.001	Chrm5	Cholinergic receptor, muscarinic 5	Chr2	112322236-112322295	1.917
Olfr463	Olfactory receptor 463	Chr11	87708116-87708175	1.996	Cstl1	Cystatin-like 1	Chr2	148573585-148573644	1.913
4632415K11Rik (Tldc1)	TBC/LysM associated domain containing 1	Chr8	122304588-122304636	1.99	Lgi3	Leucine-rich repeat LGI family, member 3	Chr14	70930061-70930108	1.912
Prtn3	Proteinase 3	Chr10	79340819-79340878	1.989	Calca	Calcitonin/calcitonin-related polypeptide, alpha	Chr7	121781780-121781828	1.911
Alg13	Asparagine-linked glycosylation 13	ChrX	140750860-140750906	1.989	Rnase12	Ribonuclease, RNase A family, 12 (non-active)	Chr14	51677019-51677072	1.91
Gpr1	G protein-coupled receptor 1	Chr1	63263340-63263392	1.988	Nkx2-9	NK2 homeobox 9	Chr12	57716444-57716503	1.907
Sstr1	Somatostatin receptor 1	Chr12	59311011-59311068	1.979	Vdac1	Voltage-dependent anion channel 1	Chr11	52173735-52173792	1.907
Plec	Plectin	Chr15	76040948-76041007	1.976	Tsx	Testis specific X-linked gene	ChrX	100609286-100609345	1.906
Rnase12	Ribonuclease, RNase A family, 12 (non-active)	Chr14	51676911-51676960	1.974	Mcc	Mutated in colorectal cancers	Chr18	44972803-44972862	1.905
Mat1a	Methionine adenosyltransferase I, alpha	Chr14	41918590-41918645	1.974	Ctrl	Chymotrypsin-like	Chr8	108459412-108459468	1.901
Mcc	Mutated in colorectal cancers	Chr18	44972344-44972403	1.971	Cort	Cortistatin	Chr4	148502351-148502400	1.901
Dcst1	DC-STAMP domain containing 1	Chr3	89169718-89169762	1.97	Gdnf	Glial cell line derived neurotrophic factor	Chr15	7758509-7758555	1.9
Fezf2	Fez family zinc finger 2	Chr14	13179104-13179163	1.969	2010317E24Rik (Sapcd2)	Suppressor APC domain containing 2	Chr2	25227353-25227401	1.9
Gcm2	Glial cells missing homolog 2 (Drosophila)	Chr13	41207483-41207542	1.968	Prss23	Protease, serine 23	Chr7	96666694-96666738	1.897
Pim3	Proviral integration site 3	Chr15	88691757-88691812	1.967	Bub1	BUB1, mitotic checkpoint serine/threonine kinase	Chr2	127660781-127660840	1.894
Cic	Capicua transcriptional repressor	Chr7	26065979-26066036	1.965	Akr1b7	Aldo-keto reductase family 1, member B7	Chr6	34361946-34362005	1.892
Fam176a (Eva1a)	Eva-1 homolog A (C. elegans)	Chr6	81990156-81990201	1.965	Otos	Otospiralin	Chr1	94546400-94546450	1.889
Mpped1	Metallophosphoesterase domain containing 1	Chr15	83609886-83609930	1.963	Wfdc1	WAP four-disulfide core domain 1	Chr8	122187347-122187391	1.883
Sult1a1	Sulfotransferase family 1A, phenol-preferring, member 1	Chr7	133820120-133820179	1.882	Vpreb3	Pre-B lymphocyte gene 3	Chr10	75408743-75408787	1.804
S1pr5	Sphingosine-1-phosphate receptor 5	Chr9	21054487-21054535	1.88	Rya3 (Bpifb3)	BPI fold containing family B, member 3	Chr2	153741098-153741143	1.803
S1pr5	Sphingosine-1-phosphate receptor 5	Chr9	21054837-21054886	1.876	Cyp26a1	CytoChrome P450, family 26, subfamily a, polypeptide 1	Chr19	37770564-37770623	1.801
Nr2f1	Nuclear receptor subfamily 2, group F, member 1	Chr13	78341416-78341475	1.868	Olfr520	Olfactory receptor 520	Chr7	106883412-106883464	1.8
Kcnj1	Potassium inwardly-rectifying channel, subfamily J, member 1	Chr9	32177397-32177456	1.868	Lzts2	Leucine zipper, putative tumor suppressor 2	Chr19	5089557-45089603	1.799
Asph	Aspartate-beta-hydroxylase	Chr4	9574059-9574118	1.866	Folr4 (Izumo1r)	IZUMO1 receptor, JUNO	Chr9	4708500-14708553	1.798
Fabp7	Fatty acid binding protein 7, brain	Chr10	57503319-57503378	1.865	Pou6f1	POU domain, class 6, transcription factor 1	Chr15	100418688-100418741	1.797
Tsen54	tRNA splicing endonuclease subunit 54	Chr11	115675600-115675649	1.864	P2rx5	Purinergic receptor P2X, ligand-gated ion channel, 5	Chr11	72973651-72973701	1.797
Celsr3	Cadherin, EGF LAG seven-pass G-type receptor 3	Chr9	108727534-108727586	1.862	Noxa1	NADPH oxidase activator 1	Chr2	24953355-24953401	1.797
Sipa1l1	Signal-induced proliferation-associated 1 like 1	Chr12	83412135-83412194	1.862	Hdac1	Histone deacetylase 1	Chr4	129222311-129222370	1.795
Dicer1	Dicer 1, ribonuclease type III	Chr12	105990695-105990753	1.861	Pdcd4	Programmed cell death 4	Chr19	53965832-53965891	1.795
Otos	Otospiralin	Chr1	94546732-94546782	1.857	Zic2	Zinc finger protein of the cerebellum 2	Chr14	122873265-122873309	1.793
Dazap2	DAZ associated protein 2	Chr15	100444900-100444950	1.857	Ctbp2	C-terminal binding protein 2	Chr7	140207619-140207678	1.793
Trerf1	Transcriptional regulating factor 1	Chr17	47276481-47276540	1.849	Siva1	SIVA1, apoptosis-inducing factor	Chr12	113880437-113880492	1.792
Il4i1	Interleukin 4 induced 1	Chr7	52088748-52088807	1.848	Odf3b	Outer dense fiber of sperm tails 3B	Chr15	89210246-89210305	1.787
Wdr72	WD repeat domain 72	Chr9	73956807-73956860	1.847	Ky	Kyphoscoliosis peptidase	Chr9	102406007-102406064	1.786
Fabp7	Fatty acid binding protein 7, brain	Chr10	57503634-57503685	1.847	Lzts2	Leucine zipper, putative tumor suppressor 2	Chr19	45088682-45088741	1.786
Nxph3	Neurexophilin 3	Chr11	95377857-95377904	1.846	Mcc	Mutated in colorectal cancers	Chr18	44972478-44972537	1.785
Clcn2	Chloride channel, voltage-sensitive 2	Chr16	20717229-20717273	1.845	Prss23	Protease, serine 23	Chr7	96666793-96666839	1.783
Dnmt3l	DNA (cytosine-5-)-methyltransferase 3-like	Chr10	77503569-77503621	1.844	Cic	Capicua transcriptional repressor	Chr7	26063893-26063937	1.782
Pgam5	Phosphoglycerate mutase family member 5	Chr5	110700295-110700351	1.844	Trpv1	Transient receptor potential cation channel, subfamily V, member 1	Chr11	73051379-73051430	1.78
4632415K11Rik (Tldc1)	TBC/LysM associated domain containing 1	Chr8	122304316-122304370	1.843	Vdac1	Voltage-dependent anion channel 1	Chr11	52173239-52173288	1.78
Sstr5	Somatostatin receptor 5	Chr17	25637285-25637344	1.837	Mpped1	Metallophosphoesterase domain containing 1	Chr15	83608986-83609033	1.777
Cldn4	Claudin 4	Chr5	135422955-135422999	1.836	Fam176a (Eva1a)	Eva-1 homolog A (C. elegans)	Chr6	81989986-81990032	1.776
Myt1	Myelin transcription factor 1	Chr2	181498879-181498938	1.836	Fsd2	Fibronectin type III and SPRY domain containing 2	Chr7	88713173-88713232	1.774
Elf3	E74-like factor 3	Chr1	137155235-137155283	1.834	Gp9	Glycoprotein 9 (platelet)	Chr6	87727459-87727518	1.767
Krt74	Keratin 74	Chr15	101594402-101594459	1.834	Gabra2	Gamma-aminobutyric acid (GABA) A receptor, subunit alpha 2	Chr5	71488192-71488251	1.76
Bsnd	Bartter syndrome, infantile, with sensorineural deafness (Barttin)	Chr4	106167549-106167593	1.833	Rims2	Regulating synaptic membrane exocytosis 2	Chr15	39028217-39028276	1.759
Cstl1	Cystatin-like 1	Chr2	148573446-148573502	1.826	Txndc2	Thioredoxin domain containing 2 (spermatozoa)	Chr17	65993228-65993287	1.758
Gm11565	Predicted gene 11565	Chr11	99770187-99770246	1.825	Sh3d19	SH3 domain protein D19	Chr3	85887879-85887938	1.755
Pck1	Phosphoenolpyruvate carboxykinase 1, cytosolic	Chr2	172977927-172977983	1.825	Hdac1	Histone deacetylase 1	Chr4	129222470-129222528	1.753
A3galt2	Alpha 1,3-galactosyltransferase 2 (isoglobotriaosylceramide synthase)	Chr4	128433298-128433345	1.825	Ffar3	Free fatty acid receptor 3	Chr7	31641610-31641664	1.752
Icam5	Intercellular adhesion molecule 5, telencephalin	Chr9	20835667-20835716	1.824	Slc6a18	Solute carrier family 6 (neurotransmitter transporter), member 18	Chr13	73817707-73817764	1.752
Trpv1	Transient receptor potential cation channel, subfamily V, member 1	Chr11	73050854-73050899	1.823	Adcy1	Adenylate cyclase 1	Chr11	6961797-6961856	1.751
Wdr72	WD repeat domain 72	Chr9	73956665-73956713	1.814	Ccnjl	Cyclin J-like	Chr11	43339198-43339257	1.75
Siva1	SIVA1, apoptosis-inducing factor	Chr12	113880611-113880659	1.805	9030409G11Rik (Kazn)	kazrin, periplakin interacting protein	Chr4	141766585-141766632	1.749
Fam82a1 (Rmdn2)	Regulator of microtubule dynamics 2	Chr17	80013696-80013755	1.749	Kcns1	K+ voltage-gated channel, subfamily S, 1	Chr2	163997205-163997258	1.676
4632415K11Rik (Tldc1)	TBC/LysM associated domain containing 1	Chr8	122304137-122304188	1.743	Mpped1	Metallophosphoesterase domain containing 1	Chr15	83609557-83609609	1.672
Txndc2	Thioredoxin domain containing 2 (spermatozoa)	Chr17	65993032-65993083	1.74	Otos	Otospiralin	Chr1	94546518-94546571	1.67
Dnmt3l	DNA (cytosine-5-)-methyltransferase 3-like	Chr10	77504171-77504217	1.737	Olfr520	Olfactory receptor 520	Chr7	106883310-106883363	1.669
Trpv1	Transient receptor potential cation channel, subfamily V, member 1	Chr11	73051115-73051165	1.736	Megf6	Multiple EGF-like-domains 6	Chr4	153541903-153541958	1.669
Krt40	Keratin 40	Chr11	99405600-99405659	1.735	Il10ra	Interleukin 10 receptor, alpha	Chr9	45078411-45078455	1.667
Folr4 (Izumo1r)	IZUMO1 receptor, JUNO	Chr9	14708883-14708942	1.734	Slc22a14	Solute carrier family 22 (organic cation transporter), member 14	Chr9	119101253-119101312	1.663
Krt27	Keratin 27	Chr11	99215227-99215286	1.734	Syngr3	Synaptogyrin 3	Chr17	24829954-24830005	1.663
Prkcz	Protein kinase C, zeta	Chr4	154737426-154737485	1.733	Sox5	SRY (sex determining region Y)-box 5	Chr6	44158228-144158278	1.661
Esam	Endothelial cell-specific adhesion molecule	Chr9	37333922-37333976	1.732	Mtap6	Microtubule-associated protein 6	Chr7	106414988-106415040	1.66
Olfr543	Olfactory receptor 543	Chr7	109626537-109626596	1.732	Esam	Endothelial cell-specific adhesion molecule	Chr9	37334033-37334085	1.657
Esrrb	Estrogen related receptor, beta	Chr12	87700003-87700061	1.732	Fabp7	Fatty acid binding protein 7, brain	Chr10	57503446-57503493	1.653
Nkx2-5	NK2 homeobox 5	Chr17	26978545-26978604	1.731	Gdf2	Growth differentiation factor 2	Chr14	34752816-34752875	1.651
Wfdc1	WAP four-disulfide core domain 1	Chr8	122188235-122188294	1.728	Ppap2c (Plpp2)	Phospholipid phosphatase 2	Chr10	78997293-78997340	1.651
Sh3d19	SH3 domain protein D19	Chr3	5887713-85887772	1.726	Gdf2	Growth differentiation factor 2	Chr14	34751912-34751971	1.649
Foxn4	Forkhead box N4	Chr5	114725018-114725077	1.72	Plec	Plectin	Chr15	76041307-76041353	1.649
Arvcf	Armadillo repeat gene deleted in velo-cardio-facial syndrome	Chr16	18346671-18346717	1.72	Gdf2	Growth differentiation factor 2	Chr14	34752402-34752452	1.645
Ctrl	Chymotrypsin-like	Chr8	108459050-108459098	1.719	Hoxb13	Homeobox B13	Chr11	96055230-96055283	1.645
Sh3d19	SH3 domain protein D19	Chr3	85887433-85887492	1.718	Grn	Granulin	Chr11	102290309-102290366	1.643
Gabrr1	Gamma-aminobutyric acid (GABA) C receptor, subunit rho 1	Chr4	33219159-33219213	1.718	P2rx5	Purinergic receptor P2X, ligand-gated ion channel, 5	Chr11	72972702-72972761	1.642
5730409E04Rik	RIKEN cDNA 5730409E04Rik gene	Chr4	126285427-126285486	1.715	Alx4	Aristaless-like homeobox 4	Chr2	93481669-93481713	1.642
Slc9a3r2	Solute carrier family 9 (sodium/hydrogen exchanger), member 3 regulator 2	Chr17	24787987-24788046	1.712	Stra8	Stimulated by retinoic acid gene 8	Chr6	34869923-34869982	1.639
Myt1	Myelin transcription factor 1	Chr2	181498994-181499053	1.712	Slc9a3r2	Solute carrier family 9 (sodium/hydrogen exchanger), member 3 regulator 2	Chr17	24786775-24786819	1.637
Cda	Cytidine deaminase	Chr4	137924268-137924327	1.711	Sip1 (Gemin2)	Gem (nuclear organelle) associated protein 2	Chr12	60114219-60114271	1.636
Sipa1l1	Signal-induced proliferation-associated 1 like 1	Chr12	83411694-83411753	1.709	Ppp1r9b	Protein phosphatase 1, regulatory subunit 9B	Chr11	94852219-94852263	1.633
2010317E24Rik (Sapcd2)	Suppressor APC domain containing 2	Chr2	25226967-25227011	1.709	Ppp1r9b	Protein phosphatase 1, regulatory subunit 9B	Chr11	94852048-94852093	1.631
Dazap2	DAZ associated protein 2	Chr15	100444303-100444354	1.707	2410004A20Rik (Khdc3)	KH domain containing 3, subcortical maternal complex member	Chr9	72950062-72950118	1.629
Pou6f1	POU domain, class 6, transcription factor 1	Chr15	100418995-100419054	1.7	Rims2	Regulating synaptic membrane exocytosis 2	Chr15	39028544-39028600	1.625
Mat1a	Methionine adenosyltransferase I, alpha	Chr14	41917691-41917750	1.697	Anxa11	Annexin A11	Chr14	26660807-26660866	1.621
Tlr12	Toll-like receptor 12	Chr4	128297242-128297301	1.696	Eomes	Eomesodermin	Chr9	118386526-118386583	1.617
S1pr5	Sphingosine-1-phosphate receptor 5	Chr9	21054320-21054379	1.69	Gnas	GNAS (guanine nucleotide binding protein, alpha stimulating) complex locus	Chr2	174123329-174123378	1.615
Gabra2	Gamma-aminobutyric acid (GABA) A receptor, subunit alpha 2	Chr5	71488059-71488118	1.69	Bub1	BUB1, mitotic checkpoint serine/threonine kinase	Chr2	127660670-127660721	1.615
Evl	Ena-vasodilator stimulated phosphoprotein	Chr12	109791572-109791629	1.687	Alppl2	Alkaline phosphatase, placental-like 2	Chr1	88988941-88988985	1.61
Tcfl5	Transcription factor-like 5 (basic helix-loop-helix)	Chr2	180378768-180378827	1.686	Rab25	RAB25, member RAS oncogene family	Chr3	88353008-88353061	1.61
Krt40	Keratin 40	Chr11	9405450-99405509	1.684	Pgr15l	G protein-coupled receptor 15-like	ChrX	94267496-94267555	1.61
Esam	Endothelial cell-specific adhesion molecule	Chr9	37334415-37334469	1.683	Myt1	Myelin transcription factor 1	Chr2	181498308-181498352	1.61
Celsr3	Cadherin, EGF LAG seven-pass G-type receptor 3	Chr9	108727930-108727989	1.603	Gabra2	Gamma-aminobutyric acid (GABA) A receptor, subunit alpha 2	Chr5	71487904-71487963	1.545
Gdf2	Growth differentiation factor 2	Chr14	34752628-34752680	1.602	4632415K11Rik (Tldc1)	TBC/LysM associated domain containing 1	Chr8	122305065-122305118	1.545
Pgr15l	G protein-coupled receptor 15-like	ChrX	94266068-94266127	1.597	Foxn4	Forkhead box N4	Chr5	114725874-114725933	1.544
Kcnip4	Kv channel interacting protein 4	Chr5	49281035-49281089	1.597	Cdkn2aipnl	CDKN2A interacting protein N-terminal like	Chr11	51778591-51778635	1.537
Gcm2	Glial cells missing homolog 2 (Drosophila)	Chr13	41206239-41206288	1.596	Synj2	Synaptojanin 2	Chr17	5940556-5940608	1.536
Vdac1	Voltage-dependent anion channel 1	Chr11	52173459-52173518	1.593	Dcxr	Dicarbonyl L-xylulose reductase	Chr11	120589548-120589592	1.534
Nol11	Nucleolar protein 11	Chr11	107051808-107051863	1.591	Nxph3	Neurexophilin 3	Chr11	95377051-95377099	1.533
Nol11	Nucleolar protein 11	Chr11	107052330-107052389	1.59	Alg13	Asparagine-linked glycosylation 13	ChrX	140750649-140750701	1.532
Glt6d1	Glycosyltransferase 6 domain containing 1	Chr2	25672831-25672883	1.589	Cldn4	Claudin 4	Chr5	135423926-135423983	1.53
Kcnj1	Potassium inwardly-rectifying channel, subfamily J, member 1	Chr9	32177874-32177929	1.588	Fam18a (Tvp23a)	Trans-golgi network vesicle protein 23A	Chr16	10450041-10450100	1.529
Krt40	Keratin 40	Chr11	99405098-99405157	1.588	Olfm1	Olfactomedin 1	Chr2	28045786-28045845	1.528
Txndc2	Thioredoxin domain containing 2 (spermatozoa)	Chr17	65993485-65993529	1.578	Akr1b7	Aldo-keto reductase family 1, member B7	Chr6	34362208-34362267	1.527
Tmem79	Transmembrane protein 79	Chr3	88138469-88138517	1.574	Arvcf	Armadillo repeat gene deleted in velo-cardio-facial syndrome	Chr16	18347908-18347958	1.526
Zic2	Zinc finger protein of the cerebellum 2	Chr14	122871714-122871768	1.571	Trerf1	Transcriptional regulating factor 1	Chr17	47275841-47275889	1.525
Adam11	A disintegrin and metallopeptidase domain 11	Chr11	102620532-102620578	1.571	Cdkn2aipnl	CDKN2A interacting protein N-terminal like	Chr11	51779080-51779139	1.523
Sh3d19	SH3 domain protein D19	Chr3	85886917-85886963	1.569	Cic	Capicua transcriptional repressor	Chr7	26065823-26065868	1.521
Gpr146	G protein-coupled receptor 146	Chr5	139857191-139857250	1.568	Slc6a9	Solute carrier family 6 (neurotransmitter transporter, glycine), member 9	Chr4	117506875-117506934	1.521
Sstr1	Somatostatin receptor 1	Chr12	59311180-59311237	1.567	Chrna6	Cholinergic receptor, nicotinic, alpha polypeptide 6	Chr8	28524793-28524852	1.521
Trerf1	Transcriptional regulating factor 1	Chr17	47275344-47275389	1.566	Fam165b (Smim11)	Small integral membrane protein 11	Chr16	92301326-92301371	1.519
Rhbg	Rhesus blood group-associated B glycoprotein	Chr3	88058696-88058740	1.566	P2rx5	Purinergic receptor P2X, ligand-gated ion channel, 5	Chr11	72973171-72973226	1.518
Sh3d19	SH3 domain protein D19	Chr3	85888108-85888167	1.565	Hmga2	High mobility group AT-hook 2	Chr10	119915217-119915276	1.516
Rya3 (Bpifb3)	BPI fold containing family B, member 3	Chr2	153743069-153743126	1.564	Sox5	SRY (sex determining region Y)-box 5	Chr6	144159418-144159472	1.516
Gtf2f1	General transcription factor IIF, polypeptide 1	Chr17	57153908-57153967	1.564	Nol11	Nucleolar protein 11	Chr11	107052085-107052144	1.515
Ppap2c (Plpp2)	Phospholipid phosphatase 2	Chr10	78996892-78996936	1.563	Eomes	Eomesodermin	Chr9	118385509-118385568	1.514
Pdzrn4	PDZ domain containing RING finger 4	Chr15	92226401-92226460	1.561	Id1	Inhibitor of DNA binding 1	Chr2	152560940-152560984	1.512
Fam163b	Family with sequence similarity 163, member B	Chr2	26998398-26998455	1.561	Kcnip4	Kv channel interacting protein 4	Chr5	49281703-49281762	1.511
Krt74	Keratin 74	Chr15	101594156-101594215	1.559	Il10ra	Interleukin 10 receptor, alpha	Chr9	45077343-45077389	1.51
Faim2	Fas apoptotic inhibitory molecule 2	Chr15	99359426-99359475	1.555	Pgam5	Phosphoglycerate mutase family member 5	Chr5	110699597-110699655	1.509
Kctd15	Potassium channel tetramerisation domain containing 15	Chr7	5438805-35438859	1.555	Fam84a	Family with sequence similarity 84, member A	Chr12	14159633-14159691	1.509
Pgls	6-phosphogluconolactonase	Chr8	74113189-74113248	1.554	Otos	Otospiralin	Chr1	94546230-94546276	1.508
Crispld2	Cysteine-rich secretory protein LCCL domain containing 2	Chr8	122513857-122513901	1.554	5730409E04Rik	RIKEN cDNA 5730409E04Rik gene	Chr4	126285302-126285356	1.505
Sult1a1	Sulfotransferase family 1A, phenol-preferring, member 1	Chr7	133820009-133820065	1.553	Il10ra	Interleukin 10 receptor, alpha	Chr9	45077650-45077700	1.504
Sycp1	Synaptonemal complex protein 1	Chr3	102740489-102740548	1.549	9030409G11Rik (Kazn)	kazrin, periplakin interacting protein	Chr4	141766847-141766906	1.503
Gdf7	Growth differentiation factor 7	Chr12	8310998-8311050	1.548	Ccbl1	Cysteine conjugate-beta lyase 1	Chr2	30062563-30062610	1.5
Col6a1	Collagen, type VI, alpha 1	Chr10	76189547-76189600	1.548	Capn11	Calpain 11	Chr17	45797010-45797054	1.499
Caskin2	CASK-interacting protein 2	Chr11	115675002-115675046	1.547	Bsnd	Bartter syndrome, infantile, with sensorineural deafness (Barttin)	Chr4	106168027-106168071	1.498
Trerf1	Transcriptional regulating factor 1	Chr17	47276222-47276273	1.492	Tnrc6b	Trinucleotide repeat containing 6b	Chr15	80626573-80626632	1.434
Adar	Adenosine deaminase, RNA-specific	Chr3	89533523-89533582	1.487	Rya3 (Bpifb3)	BPI fold containing family B, member 3	Chr2	153741572-153741626	1.431
Ffar3	Free fatty acid receptor 3	Chr7	31641983-31642036	1.487	Fam78a	Family with sequence similarity 78, member A	Chr2	31941432-31941485	1.428
Mog	Myelin oligodendrocyte glycoprotein	Chr17	37162294-37162353	1.486	Bub1	BUB1, mitotic checkpoint serine/threonine kinase	Chr2	127660376-127660435	1.428
Lgals12	Lectin, galactose binding, soluble 12	Chr19	7681910-7681956	1.486	Prtn3	Proteinase 3	Chr10	79339988-79340035	1.427
Olfm1	Olfactomedin 1	Chr2	28045530-28045574	1.485	Slc9a3r2	Solute carrier family 9 (sodium/hydrogen exchanger), member 3 regulator 2	Chr17	24788184-24788232	1.427
9030409G11Rik (Kazn)	kazrin, periplakin interacting protein	Chr4	141767824-141767883	1.485	Exosc10	Exosome component 10	Chr4	147931924-147931978	1.425
Wbscr17	Williams-Beuren syndrome chromosome region 17 homolog (human)	Chr5	131786809-131786868	1.483	Gdf7	Growth differentiation factor 7	Chr12	8311941-8311993	1.424
Sult1a1	Sulfotransferase family 1A, phenol-preferring, member 1	Chr7	133820259-133820303	1.482	Tmem196	Transmembrane protein 196	Chr12	121184002-121184061	1.424
4931409K22Rik	RIKEN cDNA 4931409K22 gene	Chr5	24061612-24061664	1.48	Slc13a5	Solute carrier family 13 (sodium-dependent citrate transporter), member 5	Chr11	72080476-72080522	1.423
Serpinb1c	Serine (or cysteine) peptidase inhibitor, clade B, member 1c	Chr13	32990285-32990344	1.479	Fabp7	Fatty acid binding protein 7, brain	Chr10	57504339-57504395	1.419
Ankrd61	Ankyrin repeat domain 61	Chr5	144658917-144658968	1.478	P2rx5	Purinergic receptor P2X, ligand-gated ion channel, 5	Chr11	72973049-72973093	1.416
Gipc2	GIPC PDZ domain containing family, member 2	Chr3	151831049-151831108	1.475	Masp2	Mannan-binding lectin serine peptidase 2	Chr4	147976472-147976524	1.416
Anxa11	Annexin A11	Chr14	26660495-26660539	1.474	Sorbs1	Sorbin and SH3 domain containing 1	Chr19	40527668-40527727	1.415
Wbscr17	Williams-Beuren syndrome chromosome region 17 homolog (human)	Chr5	131786699-131786753	1.471	Masp2	Mannan-binding lectin serine peptidase 2	Chr4	147975188-147975243	1.415
Agap1	ArfGAP with GTPase domain, ankyrin repeat and PH domain 1	Chr1	91350890-91350937	1.471	Ctbp2	C-terminal binding protein 2	Chr7	140206919-140206975	1.414
Nkx2-9	NK2 homeobox 9	Chr12	57715830-57715878	1.47	Gcm2	Glial cells missing homolog 2 (Drosophila)	Chr13	41207843-41207902	1.413
Mat1a	Methionine adenosyltransferase I, alpha	Chr14	41918080-41918138	1.468	Slc16a2	Solute carrier family 16 (monocarboxylic acid transporters), member 2	ChrX	101017502-101017561	1.411
Prickle3	Prickle planar cell polarity protein 3	ChrX	7234092-7234138	1.466	Capn1	Calpain 1	Chr19	6015319-6015373	1.411
Tbx2	T-box 2	Chr11	85643956-85644015	1.465	Gdf2	Growth differentiation factor 2	Chr14	34751329-34751388	1.411
Mcc	Mutated in colorectal cancers	Chr18	44972232-44972282	1.465	Gp9	Glycoprotein 9 (platelet)	Chr6	87726036-87726080	1.411
Unc5b	Unc-5 netrin receptor B	Chr10	60295912-60295969	1.46	Adar	Adenosine deaminase, RNA-specific	Chr3	89533665-89533713	1.41
Adcy1	Adenylate cyclase 1	Chr11	6962461-6962516	1.457	Arvcf	Armadillo repeat gene deleted in velo-cardio-facial syndrome	Chr16	18346835-18346893	1.408
Aqp12	Aquaporin 12	Chr1	94901715-94901768	1.454	Kcnj1	Potassium inwardly-rectifying channel, subfamily J, member 1	Chr9	32177284-32177340	1.408
Tlr12	Toll-like receptor 12	Chr4	128296974-128297033	1.45	Polr2h	Polymerase (RNA) II (DNA directed) polypeptide H	Chr16	20717713-20717757	1.407
Fam101a	Family with sequence similarity 101, member A	Chr5	125480548-125480592	1.448	Fsd2	Fibronectin type III and SPRY domain containing 2	Chr7	88713021-88713067	1.407
Gpr1	G protein-coupled receptor 1	Chr1	63263586-63263630	1.446	A3galt2	Alpha 1,3-galactosyltransferase 2 (isoglobotriaosylceramide synthase)	Chr4	128433989-128434033	1.407
Hdac1	Histone deacetylase 1	Chr4	129222624-129222683	1.446	Dicer1	Dicer 1, ribonuclease type III	Chr12	105990931-105990990	1.407
Pdzrn4	PDZ domain containing RING finger 4	Chr15	92226863-92226921	1.444	Ankrd13d	Ankyrin repeat domain 13 family, member D	Chr19	4284420-4284464	1.403
Rims2	Regulating synaptic membrane exocytosis 2	Chr15	39027965-39028024	1.441	Celsr3	Cadherin, EGF LAG seven-pass G-type receptor 3	Chr9	108726965-108727020	1.402
Olfm1	Olfactomedin 1	Chr2	28045659-28045718	1.441	Arvcf	Armadillo repeat gene deleted in velo-cardio-facial syndrome	Chr16	18346967-18347022	1.402
Pdcd4	Programmed cell death 4	Chr19	53965995-53966051	1.44	Prkcz	Protein kinase C, zeta	Chr4	154738364-154738417	1.402
Spats1	Spermatogenesis associated, serine-rich 1	Chr17	45614550-45614603	1.437	Dazap2	DAZ associated protein 2	Chr15	100444518-100444577	1.399
Mog	Myelin oligodendrocyte glycoprotein	Chr17	37162970-37163029	1.436	Nkx2-1	NK2 homeobox 1	Chr12	57638573-57638618	1.398
Mapk15	Mitogen-activated protein kinase 15	Chr15	75823792-75823836	1.435	Olfr463	Olfactory receptor 463	Chr11	87708697-87708756	1.398
Tlr12	Toll-like receptor 12	Chr4	128296245-128296300	1.435	Anxa11	Annexin A11	Chr14	26660956-26661015	1.398
Slc13a5	Solute carrier family 13 (sodium-dependent citrate transporter), member 5	Chr11	72080992-72081045	1.497	Kcns1	K+ voltage-gated channel, subfamily S, 1	Chr2	163997315-163997368	1.367
Crispld2	Cysteine-rich secretory protein LCCL domain containing 2	Chr8	122514260-122514319	1.496	Aqp12	Aquaporin 12	Chr1	94902310-94902369	1.365
Capn11	Calpain 11	Chr17	45796373-45796420	1.496	Bsnd	Bartter syndrome, infantile, with sensorineural deafness (Barttin)	Chr4	106166722-106166778	1.365
Arhgap25	Rho GTPase activating protein 25	Chr6	87483683-87483738	1.494	Ucma	Upper zone of growth plate and cartilage matrix associated	Chr2	4896791-4896850	1.365
Adamts7	A disintegrin-like and metallopeptidase (reprolysin type) with thrombospondin type 1 motif, 7	Chr9	90056464-90056520	1.494	Sult1a1	Sulfotransferase family 1A, phenol-preferring, member 1	Chr7	133820443-133820491	1.365
Pgr15l	G protein-coupled receptor 15-like	ChrX	94267152-94267208	1.493	Spats1	Spermatogenesis associated, serine-rich 1	Chr17	45615318-45615366	1.364
Sbf1	SET binding factor 1	Chr15	89146188-89146247	1.396	Mmp20	Matrix metallopeptidase 20 (enamelysin)	Chr9	7627862-7627913	1.364
Kcns1	K+ voltage-gated channel, subfamily S, 1	Chr2	163997046-163997092	1.395	Fam165b (Smim11)	Small integral membrane protein 11	Chr16	92301097-92301155	1.363
Fsd2	Fibronectin type III and SPRY domain containing 2	Chr7	88713464-88713523	1.395	Atp1b2	ATPase, Na+/K+ transporting, beta 2 polypeptide	Chr11	69422640-69422699	1.362
Prss23	Protease, serine 23	Chr7	96666577-96666629	1.394	Sbf1	SET binding factor 1	Chr15	89146452-89146508	1.358
Il10ra	Interleukin 10 receptor, alpha	Chr9	45077976-45078023	1.394	Rpp14	Ribonuclease P 14 subunit	Chr14	8910655-8910701	1.354
Asph	Aspartate-beta-hydroxylase	Chr4	9572927-9572986	1.393	P2rx5	Purinergic receptor P2X, ligand-gated ion channel, 5	Chr11	72973525-72973574	1.352
Calca	Calcitonin/calcitonin-related polypeptide, alpha	Chr7	121782047-121782106	1.389	Megf6	Multiple EGF-like-domains 6	Chr4	153542322-153542381	1.352
Usp2	Ubiquitin specific peptidase 2	Chr9	43892536-43892580	1.388	Mtap6	Microtubule-associated protein 6	Chr7	106413953-106414012	1.35
Fam18a (Tvp23a)	Trans-golgi network vesicle protein 23A	Chr16	10449057-10449107	1.388	Synj2	Synaptojanin 2	Chr17	5939801-5939856	1.349
Evl	Ena-vasodilator stimulated phosphoprotein	Chr12	109790766-109790817	1.388	Adam11	A disintegrin and metallopeptidase domain 11	Chr11	102621105-102621158	1.348
Slc6a18	Solute carrier family 6 (neurotransmitter transporter), member 18	Chr13	73818489-73818548	1.387	Tsx	Testis specific X-linked gene	ChrX	100609151-100609201	1.346
Adcy1	Adenylate cyclase 1	Chr11	6961557-6961616	1.387	Kcns1	K+ voltage-gated channel, subfamily S, 1	Chr2	163997683-163997739	1.344
Cyp26a1	CytoChrome P450, family 26, subfamily a, polypeptide 1	Chr19	37770808-37770864	1.386	Rnf207	Ring finger protein 207	Chr4	151693318-151693366	1.341
Wbscr17	Williams-Beuren syndrome chromosome region 17 homolog (human)	Chr5	131785562-131785621	1.385	Nkx2-9	NK2 homeobox 9	Chr12	57716597-57716649	1.34
Evx2	Even-skipped homeobox 2	Chr2	74498552-74498611	1.384	Syngr1	Synaptogyrin 1	Chr15	79920609-79920668	1.336
Padi1	Peptidyl arginine deiminase, type I	Chr4	140404887-140404943	1.383	Exosc3	Exosome component 3	Chr4	45335149-45335208	1.335
Dhrs13	Dehydrogenase/reductase (SDR family) member 13	Chr11	77844647-77844706	1.381	Stra8	Stimulated by retinoic acid gene 8	Chr6	34869509-34869565	1.335
Nppb	Natriuretic peptide type B	Chr4	147359601-147359647	1.379	Gcm2	Glial cells missing homolog 2 (Drosophila)	Chr13	41207614-41207673	1.335
Aqp12	Aquaporin 12	Chr1	94902209-94902253	1.379	Rpp14	Ribonuclease P 14 subunit	Chr14	8910230-8910289	1.334
Akr1b7	Aldo-keto reductase family 1, member B7	Chr6	34361552-34361611	1.379	Mog	Myelin oligodendrocyte glycoprotein	Chr17	37162520-37162579	1.331
Alg13	Asparagine-linked glycosylation 13	ChrX	140751093-140751152	1.379	Dnmt3l	DNA (cytosine-5-)-methyltransferase 3-like	Chr10	77503401-77503460	1.329
Wfdc1	WAP four-disulfide core domain 1	Chr8	122187115-122187174	1.376	Vdac1	Voltage-dependent anion channel 1	Chr11	52172417-52172476	1.323
Gtf2f1	General transcription factor IIF, polypeptide 1	Chr17	57152737-57152796	1.375	Pgr15l	G protein-coupled receptor 15-like	ChrX	94267032-94267088	1.32
Traf3ip3	TRAF3 interacting protein 3	Chr1	195027794-195027839	1.375	Adam11	A disintegrin and metallopeptidase domain 11	Chr11	102620784-102620837	1.32
Gcm2	Glial cells missing homolog 2 (Drosophila)	Chr13	41207147-41207195	1.375	Syngr3	Synaptogyrin 3	Chr17	24829524-24829576	1.319
Cib3	Calcium and integrin binding family member 3	Chr8	74737841-74737900	1.374	Tnrc6b	Trinucleotide repeat containing 6b	Chr15	0627470-80627529	1.316
Mat1a	Methionine adenosyltransferase I, alpha	Chr14	41917506-41917565	1.374	Gdf7	Growth differentiation factor 7	Chr12	8310812-8310871	1.315
Trpv1	Transient receptor potential cation channel, subfamily V, member 1	Chr11	73051003-73051047	1.373	Tekt4	Tektin 4	Chr17	25605859-25605910	1.314
Nxph3	Neurexophilin 3	Chr11	95378760-95378812	1.37	Slc6a9	Solute carrier family 6 (neurotransmitter transporter, glycine), member 9	Chr4	117507460-117507504	1.306
Cort	Cortistatin	Chr4	148500837-148500881	1.367	Ccnjl	Cyclin J-like	Chr11	43340177-43340236	1.305
Dpysl4	Dihydropyrimidinase-like 4	Chr7	146269880-146269939	1.303	2010317E24Rik (Sapcd2)	Suppressor APC domain containing 2	Chr2	25227240-25227288	1.262
Pdzrn4	PDZ domain containing RING finger 4	Chr15	92227065-92227121	1.301	Fam101a	Family with sequence similarity 101, member A	Chr5	125481456-125481515	1.261
Alx4	Aristaless-like homeobox 4	Chr2	93481446-93481493	1.3	Sorbs1	Sorbin and SH3 domain containing 1	Chr19	40527785-40527832	1.261
Tnfrsf13c	Tumor necrosis factor receptor superfamily, member 13c	Chr15	82056353-82056397	1.299	Cdkn2aipnl	CDKN2A interacting protein N-terminal like	Chr11	51778104-51778163	1.259
Nkx2-5	NK2 homeobox 5	Chr17	26979748-26979803	1.298	Fam101a	Family with sequence similarity 101, member A	Chr5	125482326-125482380	1.257
Ctxn1	Cortexin 1	Chr8	4259455-4259499	1.297	Anxa11	Annexin A11	Chr14	26661461-26661505	1.257
Ctrl	Chymotrypsin-like	Chr8	108458481-108458539	1.293	Ctrl	Chymotrypsin-like	Chr8	108458481-108458539	1.293
Hormad1	HORMA domain containing 1	Chr3	95363489-95363533	1.292	Pgr15l	G protein-coupled receptor 15-like	ChrX	94266284-94266343	1.25
Lgals12	Lectin, galactose binding, soluble 12	Chr19	7682490-7682540	1.291	Stra8	Stimulated by retinoic acid gene 8	Chr6	34870259-34870307	1.249
Rps19	ribosomal protein S19	Chr7	25669505-25669549	1.29	Fam101a	Family with sequence similarity 101, member A	Chr5	125481055-125481104	1.249
Cstl1	Cystatin-like 1	Chr2	148573992-148574051	1.29	Celsr3	Cadherin, EGF LAG seven-pass G-type receptor 3	Chr9	108727406-108727458	1.249
Cstl1	Cystatin-like 1	Chr2	148573845-148573904	1.288	1700023A16Rik (Smco2)	Single-pass membrane protein with coiled-coil domains 2	Chr6	146798256-146798300	1.248
Nkx2-9	NK2 homeobox 9	Chr12	57715930-57715989	1.288	Wfdc1	WAP four-disulfide core domain 1	Chr8	122189211-122189255	1.248
Exosc3	Exosome component 3	Chr4	45335311-45335370	1.288	Gpr1	G protein-coupled receptor 1	Chr1	63263703-63263762	1.248
Foxn4	Forkhead box N4	Chr5	114723805-114723852	1.286	Fam78a	Family with sequence similarity 78, member A	Chr2	31940569-31940613	1.246
Adam11	A disintegrin and metallopeptidase domain 11	Chr11	102621630-102621682	1.283	Ffar3	Free fatty acid receptor 3	Chr7	31641880-31641930	1.245
Hormad1	HORMA domain containing 1	Chr3	95363285-95363344	1.283	Sh3d19	SH3 domain protein D19	Chr3	85886718-85886772	1.245
Ctxn1	Cortexin 1	Chr8	4259634-4259678	1.281	Anxa9	Annexin A9	Chr3	95110978-95111032	1.244
Cav3	Caveolin 3	Chr6	112409128-112409187	1.28	Olfm1	Olfactomedin 1	Chr2	28045965-28046024	1.242
Siva1	SIVA1, apoptosis-inducing factor	Chr12	113881651-113881706	1.28	Gcm2	Glial cells missing homolog 2 (Drosophila)	Chr13	41206360-41206418	1.237
Hoxb13	Homeobox B13	Chr11	96055057-96055109	1.278	9030409G11Rik (Kazn)	kazrin, periplakin interacting protein	Chr4	141766688-141766747	1.234
Rfx8	Regulatory factor X 8	Chr1	39778123-39778182	1.278	Fezf2	Fez family zinc finger 2	Chr14	13179829-13179888	1.233
Wbscr17	Williams-Beuren syndrome chromosome region 17 homolog (human)	Chr5	131785871-131785930	1.277	Cib3	Calcium and integrin binding family member 3	Chr8	74737082-74737126	1.232
Oaf	Out at first homolog	Chr9	43050162-43050218	1.276	Wdr72	WD repeat domain 72	Chr9	73957281-73957335	1.232
Gpr146	G protein-coupled receptor 146	Chr5	139856866-139856912	1.274	Fsd2	Fibronectin type III and SPRY domain containing 2	Chr7	88712334-88712393	1.224
Il10ra	Interleukin 10 receptor, alpha	Chr9	45077830-45077889	1.272	Gnas	GNAS (guanine nucleotide binding protein, alpha stimulating) complex locus	Chr2	174122559-174122614	1.224
Olfr543	Olfactory receptor 543	Chr7	109627101-109627160	1.271	Gabra2	Gamma-aminobutyric acid (GABA) A receptor, subunit alpha 2	Chr5	71488486-71488545	1.223
Hes5	Hairy and enhancer of split 5 (Drosophila)	Chr4	154332646-154332705	1.271	Cort	Cortistatin	Chr4	148501746-148501800	1.223
Gprc5a	G protein-coupled receptor, family C, group 5, member A	Chr6	135012627-135012686	1.271	Krtap31-1	Keratin associated protein 31-1 [	Chr11	99769008-99769067	1.218
Aqp12	Aquaporin 12	Chr1	94902676-94902720	1.269	Zic2	Zinc finger protein of the cerebellum 2	Chr14	122872342-122872401	1.218
Il10ra	Interleukin 10 receptor, alpha	Chr9	45078516-45078569	1.268	Ccnd2	Cyclin D2	Chr6	127102262-127102306	1.215
Bub1	BUB1, mitotic checkpoint serine/threonine kinase	Chr2	Chr2:127660195-127660239	1.267	Adam11	A disintegrin and metallopeptidase domain 11	Chr11	102621806-102621857	1.214
Bsnd	Bartter syndrome, infantile, with sensorineural deafness (Barttin)	Chr4	106168278-106168324	1.266	Sbpl	Spermine binding protein-like	Chr17	24095085-24095142	1.214
Fam78a	Family with sequence similarity 78, member A	Chr2	31940366-31940424	1.263	Tekt4	Tektin 4	Chr17	25605493-25605539	1.214
Sh3d19	SH3 domain protein D19	Chr3	85886560-85886619	1.262	Adcy1	Adenylate cyclase 1	Chr11	6962105-6962154	1.214
Col6a1	Collagen, type VI, alpha 1	Chr10	76189399-76189458	1.212	Unc5b	Unc-5 netrin receptor B	Chr10	60296284-60296343	1.11
Ccbl1	Cysteine conjugate-beta lyase 1	Chr2	30062247-30062292	1.209	Dnmt3l	DNA (cytosine-5-)-methyltransferase 3-like	Chr10	77504595-77504650	1.11
Slc9a3r2	Solute carrier family 9 (sodium/hydrogen exchanger), member 3 regulator 2	Chr17	24787805-24787861	1.209	Pgr15l	G protein-coupled receptor 15-like	ChrX	94267599-94267643	1.108
Adam11	A disintegrin and metallopeptidase domain 11	Chr11	102621220-102621266	1.208	Serpinb1c	Serine (or cysteine) peptidase inhibitor, clade B, member 1c	Chr13	32990111-32990170	1.107
Pim3	Proviral integration site 3	Chr15	88691315-88691359	1.203	Dicer1	Dicer 1, ribonuclease type III	Chr12	105990413-105990457	1.107
Crispld2	Cysteine-rich secretory protein LCCL domain containing 2	Chr8	122513686-122513745	1.2	Trerf1	Transcriptional regulating factor 1	Chr17	47277033-47277077	1.107
Krtap8-1	Keratin associated protein 8-1	Chr16	89488359-89488418	1.199	Cib3	Calcium and integrin binding family member 3	Chr8	74738156-74738207	1.105
Hes5	Hairy and enhancer of split 5 (Drosophila)	Chr4	154333717-154333763	1.146	Vpreb3	Pre-B lymphocyte gene 3	Chr10	75407934-75407987	1.197
Hormad1	HORMA domain containing 1	Chr3	95362721-95362780	1.146	Atp1b2	ATPase, Na+/K+ transporting, beta 2 polypeptide	Chr11	69422357-69422403	1.197
Atp1b2	ATPase, Na+/K+ transporting, beta 2 polypeptide	Chr11	69422181-69422232	1.144	Folr4 (Izumo1r)	IZUMO1 receptor, JUNO	Chr9	14709157-14709216	1.196
Mog	Myelin oligodendrocyte glycoprotein	Chr17	37162398-37162452	1.139	Cda	Cytidine deaminase	Chr4	137924409-137924463	1.196
Syngr3	Synaptogyrin 3	Chr17	24829666-24829712	1.138	Slc22a14	Solute carrier family 22 (organic cation transporter), member 14	Chr9	119100706-119100760	1.195
Col6a1	Collagen, type VI, alpha 1	Chr10	76190272-76190318	1.138	Pnpla5	Patatin-like phospholipase domain containing 5	Chr15	83953742-83953796	1.195
Ankrd13d	Ankyrin repeat domain 13 family, member D	Chr19	4284226-4284279	1.137	Nr2f2	Nuclear receptor subfamily 2, group F, member 2	Chr7	77514777-77514836	1.194
Vpreb3	Pre-B lymphocyte gene 3	Chr10	75408052-75408106	1.135	Evl	Ena-vasodilator stimulated phosphoprotein	Chr12	109791441-109791487	1.189
Kcnj1	Potassium inwardly-rectifying channel, subfamily J, member 1	Chr9	32177564-32177613	1.134	9030409G11Rik (Kazn)	kazrin, periplakin interacting protein	Chr4	141767416-141767460	1.189
Tbx2	T-box 2	Chr11	85644279-85644338	1.133	Tcfl5	Transcription factor-like 5 (basic helix-loop-helix)	Chr2	180377732-180377776	1.188
Gabra2	Gamma-aminobutyric acid (GABA) A receptor, subunit alpha 2	Chr5	71488599-71488658	1.133	Siva1	SIVA1, apoptosis-inducing factor	Chr12	113879808-113879856	1.188
Hddc2	HD domain containing 2	Chr10	31033184-31033228	1.133	Fam78a	Family with sequence similarity 78, member A	Chr2	31941775-31941833	1.188
Mpped1	Metallophosphoesterase domain containing 1	Chr15	83608855-83608903	1.132	Myom1	Myomesin 1	Chr17	71368613-71368671	1.187
P2rx5	Purinergic receptor P2X, ligand-gated ion channel, 5	Chr11	72972312-72972371	1.132	Dnmt3l	DNA (cytosine-5-)-methyltransferase 3-like	Chr10	77504998-77505051	1.186
Olfr543	Olfactory receptor 543	Chr7	09626933-109626977	1.131	Hes5	Hairy and enhancer of split 5 (Drosophila)	Chr4	154332145-154332196	1.185
9030409G11Rik (Kazn)	kazrin, periplakin interacting protein	Chr4	141766477-141766524	1.131	Fam165b (Smim11)	Small integral membrane protein 11	Chr16	92300557-92300616	1.184
Evx2	Even-skipped homeobox 2	Chr2	74499615-74499671	1.127	Tcfl5	Transcription factor-like 5 (basic helix-loop-helix)	Chr2	180378940-180378999	1.183
Tekt4	Tektin 4	Chr17	25605134-25605191	1.127	Pim3	Proviral integration site 3	Chr15	88692009-88692066	1.183
Pgr15l	G protein-coupled receptor 15-like	ChrX	94266830-94266889	1.127	Fam101a	Family with sequence similarity 101, member A	Chr5	125481698-125481757	1.183
Olfr463	Olfactory receptor 463	Chr11	87708897-87708956	1.125	Dhrs13	Dehydrogenase/reductase (SDR family) member 13	Chr11	77845406-77845463	1.182
Tsx	Testis specific X-linked gene	ChrX	100608900-100608955	1.121	Mog	Myelin oligodendrocyte glycoprotein	Chr17	37163350-37163400	1.178
Styx	Serine/threonine/tyrosine interaction protein	Chr14	45968908-45968967	1.121	Zic2	Zinc finger protein of the cerebellum 2	Chr14	122871833-122871892	1.177
Sult1a1	Sulfotransferase family 1A, phenol-preferring, member 1	Chr7	133821342-133821391	1.12	Mapk15	Mitogen-activated protein kinase 15	Chr15	75823494-75823542	1.176
Sstr1	Somatostatin receptor 1	Chr12	59312144-59312189	1.117	Id1	Inhibitor of DNA binding 1	Chr2	152558981-152559040	1.173
Stra8	Stimulated by retinoic acid gene 8	Chr6	34870511-34870570	1.116	Unc5b	Unc-5 netrin receptor B	Chr10	60296958-60297011	1.172
Fam78a	Family with sequence similarity 78, member A	Chr2	31940707-31940766	1.112	Nkx2-5	NK2 homeobox 5	Chr17	26980214-26980267	1.169
Wbscr17	Williams-Beuren syndrome chromosome region 17 homolog (human)	Chr5	131785724-131785768	1.111	Gnas	GNAS (guanine nucleotide binding protein, alpha stimulating) complex locus	Chr2	174122729-174122773	1.165
Grn	Granulin	Chr11	102288779-102288838	1.111	Snx19	Sorting nexin 19	Chr9	30234671-30234715	1.166
Tubb1	Tubulin, beta 1 class VI	Chr2	174275878-174275928	1.111	Odz2 (Tenm2)	Teneurin transmembrane protein 2	Chr11	36758408-36758467	1.157
Uba52	Ubiquitin A-52 residue ribosomal protein fusion product 1	Chr8	73034377-73034421	1.156	Stra8	Stimulated by retinoic acid gene 8	Chr6	34870377-34870436	1.064
Usp2	Ubiquitin specific peptidase 2	Chr9	43892343-43892402	1.153	Kcnj1	Potassium inwardly-rectifying channel, subfamily J, member 1	Chr9	32176524-32176571	1.064
1700023A16Rik (Smco2)	Single-pass membrane protein with coiled-coil domains 2	Chr6	146797758-146797813	1.153	Rya3 (Bpifb3)	BPI fold containing family B, member 3	Chr2	153742862-153742913	1.063
Nr2f2	Nuclear receptor subfamily 2, group F, member 2	Chr7	77514542-77514599	1.152	Pgr15l	G protein-coupled receptor 15-like	ChrX	94266385-94266444	1.061
Myt1	Myelin transcription factor 1	Chr2	181500488-181500547	1.151	Hoxb13	Homeobox B13	Chr11	96054764-96054810	1.059
P2rx5	Purinergic receptor P2X, ligand-gated ion channel, 5	Chr11	72972435-72972491	1.15	Gdnf	Glial cell line derived neurotrophic factor	Chr15	7758870-7758923	1.059
S1pr5	Sphingosine-1-phosphate receptor 5	Chr9	21054660-21054707	1.148	Adcy1	Adenylate cyclase 1	Chr11	6962621-6962667	1.058
Arpc4	Actin related protein 2/3 complex, subunit 4	Chr6	113327830-113327874	1.105	Sstr5	Somatostatin receptor 5	Chr17	25636842-25636889	1.056
Ryk	Receptor-like tyrosine kinase	Chr9	102735091-102735142	1.104	Cav3	Caveolin 3	Chr6	112408735-112408779	1.055
Mtap6	Microtubule-associated protein 6	Chr7	106414379-106414435	1.103	Cort	Cortistatin	Chr4	148502220-148502264	1.05
Evx2	Even-skipped homeobox 2	Chr2	74499357-74499404	1.1	Cldn4	Claudin 4	Chr5	135423773-135423822	1.047
Fabp7	Fatty acid binding protein 7, brain	Chr10	57504169-57504228	1.097	Cyp26a1	CytoChrome P450, family 26, subfamily a, polypeptide 1	Chr19	37772080-37772125	1.047
Dbx1	Developing brain homeobox 1	Chr7	56892922-56892981	1.094	Sox5	SRY (sex determining region Y)-box 5	Chr6	144158102-144158149	1.045
Stra8	Stimulated by retinoic acid gene 8	Chr6	34869647-34869699	1.092	Ucma	Upper zone of growth plate and cartilage matrix associated	Chr2	4896665-4896717	1.04
Slc13a5	Solute carrier family 13 (sodium-dependent citrate transporter), member 5	Chr11	72081438-72081497	1.088	Vdac1	Voltage-dependent anion channel 1	Chr11	52173921-52173979	1.036
Slc9a3r2	Solute carrier family 9 (sodium/hydrogen exchanger), member 3 regulator 2	Chr17	24786886-24786930	1.088	Tnfrsf13c	Tumor necrosis factor receptor superfamily, member 13c	Chr15	82055640-82055693	1.036
Tekt4	Tektin 4	Chr17	25605025-25605070	1.085	Myt1	Myelin transcription factor 1	Chr2	181500790-181500849	1.035
4921504E06Rik	RIKEN cDNA 4921504E06 gene	Chr2	19476252-19476311	1.083	Wdr72	WD repeat domain 72	Chr9	73956461-73956517	1.034
Atp1b2	ATPase, Na+/K+ transporting, beta 2 polypeptide	Chr11	69421181-69421236	1.083	Cldn4	Claudin 4	Chr5	135424344-135424392	1.034
4632415K11Rik (Tldc1)	TBC/LysM associated domain containing 1	Chr8	122303867-122303926	1.081	Dbx1	Developing brain homeobox 1	Chr7	56893543-56893602	1.034
Bub1	BUB1, mitotic checkpoint serine/threonine kinase	Chr2	127659913-127659972	1.08	Myom1	Myomesin 1	Chr17	71368760-71368806	1.032
Cdkn2aipnl	CDKN2A interacting protein N-terminal like	Chr11	51778223-51778282	1.077	Ccbl1	Cysteine conjugate-beta lyase 1	Chr2	30061908-30061967	1.03
Fezf2	Fez family zinc finger 2	Chr14	13178736-13178791	1.075	Fabp7	Fatty acid binding protein 7, brain	Chr10	57502815-57502874	1.028
Polr2h	Polymerase (RNA) II (DNA directed) polypeptide H	Chr16	20717602-20717646	1.074	Tnfrsf13c	Tumor necrosis factor receptor superfamily, member 13c	Chr15	82056508-82056556	1.028
Ankrd61	Ankyrin repeat domain 61	Chr5	144659043-144659097	1.074	Gpr1	G protein-coupled receptor 1	Chr1	63262270-63262329	1.026
Evl	Ena-vasodilator stimulated phosphoprotein	Chr12	109791841-109791900	1.073	Masp2	Mannan-binding lectin serine peptidase 2	Chr4	147975366-147975425	1.022
Tubb1	Tubulin, beta 1 class VI	Chr2	174274901-174274960	1.071	Fam78a	Family with sequence similarity 78, member A	Chr2	31941922-31941966	1.021
Bub1	BUB1, mitotic checkpoint serine/threonine kinase	Chr2	127660542-127660587	1.07	Dcxr	Dicarbonyl L-xylulose reductase	Chr11	120589781-120589832	1.019
Ano4	Anoctamin 4	Chr10	88720869-88720914	1.07	Asph	Aspartate-beta-hydroxylase	Chr4	9574176-9574235	1.019
Pgam5	Phosphoglycerate mutase family member 5	Chr5	110700603-110700661	1.069	A3galt2	Alpha 1,3-galactosyltransferase 2 (isoglobotriaosylceramide synthase)	Chr4	128433611-128433662	1.017
Siva1	SIVA1, apoptosis-inducing factor	Chr12	113880930-113880974	1.068	Rpp14	Ribonuclease P 14 subunit	Chr14	8910527-8910576	1.016
Nr2f1	Nuclear receptor subfamily 2, group F, member 1	Chr13	78341138-78341197	1.066	Prtn3	Proteinase 3	Chr10	79341330-79341389	1.015
Plec	Plectin	Chr15	76040615-76040659	1.066	Rpp14	Ribonuclease P 14 subunit	Chr14	8911268-8911327	1.015
Krtap31-1	Keratin associated protein 31-1 [	Chr11	99768782-99768837	1.066	Exosc3	Exosome component 3	Chr4	45335512-45335566	1.014
Acsl5	Acyl-CoA synthetase long-chain family member 5	Chr19	55327426-55327476	1.065	Tekt4	Tektin 4	Chr17	25606348-25606395	1.012
Oaf	Out at first homolog	Chr9	43049698-43049745	1.065	Adar	Adenosine deaminase, RNA-specific	Chr3	89534056-89534103	1.011
Fam71e2	Family with sequence similarity 71, member E2	Chr7	4722914-4722958	1.003	Rnase11	Ribonuclease, RNase A family, 11 (non-active)	Chr14	51676269-51676328	1.003
Hmga2	High mobility group AT-hook 2	Chr10	119914878-119914929	1.002	Fam71e2	Family with sequence similarity 71, member E2	Chr7	4722914-4722958	1.003
Fam71e2	Family with sequence similarity 71, member E2	Chr7	4722914-4722958	1.003	Hmga2	High mobility group AT-hook 2	Chr10	119914878-119914929	1.002
Hmga2	High mobility group AT-hook 2	Chr10	119914878-119914929	1.002	Masp2	Mannan-binding lectin serine peptidase 2	Chr4	147975547-147975606	1.001
Ccdc60	Coiled-coil domain containing 60	Chr5	116738992-116739036	1.008	Tcfl5	Transcription factor-like 5 (basic helix-loop-helix)	Chr2	180379222-180379280	1.001
Ccnd3	Cyclin D3	Chr17	47641865-47641912	1.006
